# Supplementary material for: L-Theanine Content and Related Gene Expression: Novel Insights into Theanine Biosynthesis and Hydrolysis among Different Tea Plant (Camellia sinensis L.) Tissues and Cultivars
Source: Front Plant Sci. 2017 Apr 7;8:498. doi: 10.3389/fpls.2017.00498 (PMC5383724; doi:10.3389/fpls.2017.00498)
Supplement: FIGURE S1 — The bud and 1st leaf, 2nd leaf, 3rd leaf, and old leaf from three C. sinensis cultivars, ‘Yingshuang’, ‘Anjibaicha’, and ‘Huangjinya’. [file Presentation_1.ZIP]

Archive with 8 entries (8 files):
- Supplementary Figure 2.tif
- Supplementary File 1 The domains of selected theanine metabolic genes.doc
- Supplementary Table 1 The original datas of HPLC.xls
- Supplementary Table 2 The annotations of theanine metabolic genes in tea plant transcriptome.xls
- Supplementary Table 3  The annotations of selected theanine metabolic genes for qRT-PCR.xls
- Supplementary Table 4 The sequence alignments of theanine metabolic related genes.xls
- Supplementary Table 5 RPKM values of genes involved in theanine biosynthesis pathways.xls
- Supplementary Figure 1.tif
