# Supplementary material for: L-Theanine Content and Related Gene Expression: Novel Insights into Theanine Biosynthesis and Hydrolysis among Different Tea Plant (Camellia sinensis L.) Tissues and Cultivars
Source: Front Plant Sci. 2017 Apr 7;8:498. doi: 10.3389/fpls.2017.00498 (PMC5383724; doi:10.3389/fpls.2017.00498)
Supplement: FIGURE S1 — The bud and 1st leaf, 2nd leaf, 3rd leaf, and old leaf from three C. sinensis cultivars, ‘Yingshuang’, ‘Anjibaicha’, and ‘Huangjinya’. [file Presentation_1.ZIP › Supplementary Table 1 The original datas of HPLC.xls]

## Sheet: testing samples
The theanine peak areas of different tea cultivars and tissues samples
	tea cultivars	bud and 1st leaf	2nd leaf	3rd leaf	old leaf	stem	root
peak area	Anjibaicha	3158.8	1904.6	1637	1336.7	206.1	2375.1
		2887.4	1852.6	1628.6	1248.7	218.5	2450.3
		3023.1	1886.8	1682.8	1297.7	220.4	2556.7
	Yingshuang	2889.5	1500	1212.3	1109.8	404.2	1661.9
		2981.1	1628.8	1417.8	1122.8	412.6	1625.1
		2834.7	1564.4	1315.1	1116.3	434.7	1605.4
	Huangjinya	4218.2	2419.1	1740.6	1481.4	302.9	4077.1
		4000.5	2128.2	1875.2	1555.6	317.8	4200.4
		4310.1	2598	1698.5	1500	295.5	3975.2

## Sheet: control samples
The peak areas and standard curve of theanine standard samples
Theanine concentration standard sample(mg/ml)	CT of peak area	average of peak area
0.01	238.5	245.2
	249.1
	248
0.02	466.2	475.5
	472.4
	487.9
0.05	1202.5	1175.8
	1189.2
	1135.7
0.1	2399.2	2345.4
	2325.5
	2311.5
0.2	4305.5	4293.5
	4269
	4306
