# Supplementary material for: L-Theanine Content and Related Gene Expression: Novel Insights into Theanine Biosynthesis and Hydrolysis among Different Tea Plant (Camellia sinensis L.) Tissues and Cultivars
Source: Front Plant Sci. 2017 Apr 7;8:498. doi: 10.3389/fpls.2017.00498 (PMC5383724; doi:10.3389/fpls.2017.00498)
Supplement: FIGURE S1 — The bud and 1st leaf, 2nd leaf, 3rd leaf, and old leaf from three C. sinensis cultivars, ‘Yingshuang’, ‘Anjibaicha’, and ‘Huangjinya’. [file Presentation_1.ZIP › Supplementary Table 2 The annotations of theanine metabolic genes in tea plant transcriptome.xls]

## Sheet: Sheet1
The unigenes annotations of theanine metabolic related genes in tea plant transcriptome
#GeneID	COG_class	COG_class_annotation	GO_annotation	KEGG_annotation	Swissprot_annotation	TrEMBL_annotation	nr_annotation	nt_annotation
SAMDC(S-adenosylmethionine decarboxylase)
Tea_T1_Unigene_BMK.27288	--	--	Molecular Function: adenosylmethionine decarboxylase activity (GO:0004014);; Biological Process: polyamine biosynthetic process (GO:0006596);; Biological Process: spermine biosynthetic process (GO:0006597);; Biological Process: spermidine biosynthetic process (GO:0008295);; Cellular Component: plastid (GO:0009536);; Molecular Function: lyase activity (GO:0016829);;	K01611|3e-42|vvi:100241620|hypothetical protein LOC100241620	S-adenosylmethionine decarboxylase proenzyme OS=Zea mays GN=SAMDC PE=2 SV=1	S-adenosylmethionine decarboxylase proenzyme GN=VIT_11s0037g00950 OS=Vitis vinifera (Grape) PE=3 SV=1	PREDICTED: LOW QUALITY PROTEIN: S-adenosylmethionine decarboxylase proenzyme-like [Vitis vinifera]	Ricinus communis s-adenosylmethionine decarboxylase, putative, mRNA
Tea_T1_Unigene_BMK.43055	--	--	Molecular Function: adenosylmethionine decarboxylase activity (GO:0004014);; Cellular Component: nucleus (GO:0005634);; Biological Process: S-adenosylmethioninamine biosynthetic process (GO:0006557);; Biological Process: polyamine biosynthetic process (GO:0006596);; Biological Process: spermine biosynthetic process (GO:0006597);; Biological Process: spermidine biosynthetic process (GO:0008295);; …	K01611|2e-73|rcu:RCOM_0678720|s-adenosylmethionine decarboxylase, putative (EC:4.1.1.50)	S-adenosylmethionine decarboxylase proenzyme OS=Daucus carota GN=SAMDC PE=2 SV=1	S-adenosylmethionine decarboxylase proenzyme GN=RCOM_0678720 OS=Ricinus communis (Castor bean) PE=3 SV=1	s-adenosylmethionine decarboxylase, putative [Ricinus communis]	PREDICTED: Vitis vinifera S-adenosylmethionine decarboxylase proenzyme-like (LOC100261356), mRNA
Tea_T1_Unigene_BMK.81350	--	--	Molecular Function: adenosylmethionine decarboxylase activity (GO:0004014);; Cellular Component: nucleus (GO:0005634);; Biological Process: S-adenosylmethioninamine biosynthetic process (GO:0006557);; Biological Process: spermine biosynthetic process (GO:0006597);; Biological Process: spermidine biosynthetic process (GO:0008295);; Molecular Function: arginine decarboxylase activity (GO:0008792);;…	K01611|0.0|vvi:100254666|hypothetical protein LOC100254666	S-adenosylmethionine decarboxylase proenzyme OS=Nicotiana sylvestris GN=SAMDC1 PE=2 SV=1	S-adenosylmethionine decarboxylase proenzyme GN=samdc OS=Vitis vinifera (Grape) PE=2 SV=2	PREDICTED: S-adenosylmethionine decarboxylase proenzyme [Vitis vinifera]	Vitis vinifera samdc gene for S-adenosylmethionine decarboxylase proenzyme, mRNA
Tea_T1_Unigene_BMK.16122	--	--	Biological Process: in utero embryonic development (GO:0001701);; Molecular Function: adenosylmethionine decarboxylase activity (GO:0004014);; Molecular Function: protein binding (GO:0005515);; Cellular Component: cytosol (GO:0005829);; Biological Process: polyamine biosynthetic process (GO:0006596);; Biological Process: spermine biosynthetic process (GO:0006597);; Biological Process: axonal fasc…	K01611|5e-23|isc:IscW_ISCW018876|S-adenosylmethionine decarboxylase, putative (EC:4.1.1.50)	S-adenosylmethionine decarboxylase proenzyme OS=Rattus norvegicus GN=Amd1 PE=2 SV=3	S-adenosylmethionine decarboxylase proenzyme GN=SAMDC OS=Ectocarpus siliculosus (Brown alga) PE=3 SV=1	adenosylmethionine decarboxylase [Rhizopus delemar RA 99-880]	--
Tea_T1_Unigene_BMK.19560	--	--	Molecular Function: adenosylmethionine decarboxylase activity (GO:0004014);; Biological Process: polyamine biosynthetic process (GO:0006596);; Biological Process: spermine biosynthetic process (GO:0006597);; Biological Process: spermidine biosynthetic process (GO:0008295);; Cellular Component: plastid (GO:0009536);; Molecular Function: lyase activity (GO:0016829);;	K01611|2e-45|vvi:100241620|hypothetical protein LOC100241620	S-adenosylmethionine decarboxylase proenzyme OS=Hordeum chilense GN=SAMDC PE=2 SV=1	S-adenosylmethionine decarboxylase proenzyme GN=VIT_11s0037g00950 OS=Vitis vinifera (Grape) PE=3 SV=1	PREDICTED: LOW QUALITY PROTEIN: S-adenosylmethionine decarboxylase proenzyme-like [Vitis vinifera]	Populus trichocarpa predicted protein, mRNA
Tea_T1_Unigene_BMK.85863	--	--	Biological Process: in utero embryonic development (GO:0001701);; Molecular Function: adenosylmethionine decarboxylase activity (GO:0004014);; Molecular Function: protein binding (GO:0005515);; Cellular Component: cytosol (GO:0005829);; Biological Process: polyamine biosynthetic process (GO:0006596);; Biological Process: spermine biosynthetic process (GO:0006597);; Biological Process: axonal fasc…	K01611|1e-38|isc:IscW_ISCW018876|S-adenosylmethionine decarboxylase, putative (EC:4.1.1.50)	S-adenosylmethionine decarboxylase proenzyme OS=Rattus norvegicus GN=Amd1 PE=2 SV=3	S-adenosylmethionine decarboxylase proenzyme GN=PITG_01062 OS=Phytophthora infestans (strain T30-4) PE=3 SV=1	hypothetical protein NEUTE1DRAFT_57981 [Neurospora tetrasperma FGSC 2508]	--
Tea_T1_Unigene_BMK.30366	--	--	Biological Process: in utero embryonic development (GO:0001701);; Molecular Function: adenosylmethionine decarboxylase activity (GO:0004014);; Molecular Function: protein binding (GO:0005515);; Biological Process: spermine biosynthetic process (GO:0006597);; Biological Process: axonal fasciculation (GO:0007413);; Biological Process: spermidine biosynthetic process (GO:0008295);; Biological Proces…	K01611|1e-52|nvi:100120658|NV18780	S-adenosylmethionine decarboxylase proenzyme OS=Drosophila melanogaster GN=SamDC PE=2 SV=1	S-Adenosylmethionine decarboxylase GN=SAMDC OS=Ectocarpus siliculosus (Brown alga) PE=3 SV=1	S-Adenosylmethionine decarboxylase [Ectocarpus siliculosus]	--
Tea_T2_Unigene_BMK.35350	--	--	Molecular Function: adenosylmethionine decarboxylase activity (GO:0004014);; Cellular Component: nucleus (GO:0005634);; Biological Process: S-adenosylmethioninamine biosynthetic process (GO:0006557);; Biological Process: spermine biosynthetic process (GO:0006597);; Biological Process: spermidine biosynthetic process (GO:0008295);; Molecular Function: arginine decarboxylase activity (GO:0008792);;…	K01611|0.0|vvi:100265287|SAMDC	S-adenosylmethionine decarboxylase proenzyme OS=Ipomoea nil GN=SAMDC PE=3 SV=1	S-adenosylmethionine decarboxylase proenzyme GN=VITISV_022291 OS=Vitis vinifera (Grape) PE=3 SV=1	PREDICTED: S-adenosylmethionine decarboxylase proenzyme isoform 1 [Vitis vinifera]	PREDICTED: Vitis vinifera S-adenosyl-L-methionine decarboxylase, transcript variant 2 (SAMDC), mRNA
Tea_T2_Unigene_BMK.33661	--	--	Molecular Function: adenosylmethionine decarboxylase activity (GO:0004014);; Cellular Component: nucleus (GO:0005634);; Biological Process: S-adenosylmethioninamine biosynthetic process (GO:0006557);; Biological Process: spermine biosynthetic process (GO:0006597);; Biological Process: spermidine biosynthetic process (GO:0008295);; Molecular Function: arginine decarboxylase activity (GO:0008792);;…	K01611|1e-160|pop:POPTR_199105|S-adenosylmethionine decarboxylase (EC:4.1.1.50)	S-adenosylmethionine decarboxylase proenzyme OS=Ipomoea nil GN=SAMDC PE=3 SV=1	S-adenosylmethionine decarboxylase proenzyme GN=SAMDC OS=Ipomoea batatas (Sweet potato) PE=3 SV=1	RecName: Full=S-adenosylmethionine decarboxylase proenzyme; Short=AdoMetDC; Short=SAMDC; Contains: RecName: Full=S-adenosylmethionine decarboxylase alpha chain; Contains: RecName: Full=S-adenosylmethionine decarboxylase beta chain; Flags: Precursor	PREDICTED: Vitis vinifera S-adenosyl-L-methionine decarboxylase, transcript variant 2 (SAMDC), mRNA
Tea_T3_Unigene_BMK.27101	--	--	Molecular Function: adenosylmethionine decarboxylase activity (GO:0004014);; Molecular Function: protein binding (GO:0005515);; Cellular Component: nucleus (GO:0005634);; Biological Process: S-adenosylmethioninamine biosynthetic process (GO:0006557);; Biological Process: spermine biosynthetic process (GO:0006597);; Biological Process: polyamine catabolic process (GO:0006598);; Biological Process:…	K01611|1e-164|ath:AT3G02470|SAMDC	S-adenosylmethionine decarboxylase proenzyme 3 OS=Brassica juncea GN=SAMDC3 PE=2 SV=1	S-adenosylmethionine decarboxylase proenzyme GN=SAMDC4 OS=Brassica juncea (Indian mustard) PE=2 SV=1	S-adenosylmethionine decarboxylase [Brassica juncea]	Thellungiella halophila mRNA, complete cds, clone: RTFL01-07-F20
Tea_T3_Unigene_BMK.7226	--	--	Molecular Function: adenosylmethionine decarboxylase activity (GO:0004014);; Molecular Function: protein binding (GO:0005515);; Cellular Component: nucleus (GO:0005634);; Biological Process: S-adenosylmethioninamine biosynthetic process (GO:0006557);; Biological Process: spermine biosynthetic process (GO:0006597);; Biological Process: polyamine catabolic process (GO:0006598);; Biological Process:…	K01611|3e-48|ath:AT5G15950|adenosylmethionine decarboxylase family protein (EC:4.1.1.50)	S-adenosylmethionine decarboxylase proenzyme 2 OS=Arabidopsis thaliana GN=SAMDC2 PE=2 SV=1	S-adenosylmethionine decarboxylase proenzyme GN=ARALYDRAFT_488445 OS=Arabidopsis lyrata subsp. lyrata (Lyre-leaved rock-cress) PE=3 SV=1	S-adenosylmethionine decarboxylase-like protein [Arabidopsis thaliana]	Sisymbrium irio clone SIR-39M12, complete sequence
Tea_T3_Unigene_BMK.33657	--	--	Molecular Function: adenosylmethionine decarboxylase activity (GO:0004014);; Molecular Function: protein binding (GO:0005515);; Cellular Component: nucleus (GO:0005634);; Biological Process: S-adenosylmethioninamine biosynthetic process (GO:0006557);; Biological Process: spermine biosynthetic process (GO:0006597);; Biological Process: polyamine catabolic process (GO:0006598);; Biological Process:…	K01611|5e-59|ath:AT5G15950|adenosylmethionine decarboxylase family protein (EC:4.1.1.50)	S-adenosylmethionine decarboxylase proenzyme 2 OS=Arabidopsis thaliana GN=SAMDC2 PE=2 SV=1	S-adenosylmethionine decarboxylase proenzyme GN=SAMDC2 OS=Brassica juncea (Indian mustard) PE=3 SV=1	S-adenosyl-L-methionine decarboxylase [Brassica juncea]	Sisymbrium irio clone SIR-39M12, complete sequence
Tea_T4_Unigene_BMK.65585	--	--	Molecular Function: adenosylmethionine decarboxylase activity (GO:0004014);; Cellular Component: nucleus (GO:0005634);; Biological Process: S-adenosylmethioninamine biosynthetic process (GO:0006557);; Biological Process: spermine biosynthetic process (GO:0006597);; Biological Process: spermidine biosynthetic process (GO:0008295);; Molecular Function: arginine decarboxylase activity (GO:0008792);;…	K01611|1e-137|vvi:100254666|hypothetical protein LOC100254666	S-adenosylmethionine decarboxylase proenzyme OS=Ipomoea nil GN=SAMDC PE=3 SV=1	S-adenosylmethionine decarboxylase proenzyme GN=samdc OS=Vitis vinifera (Grape) PE=2 SV=2	S-adenosylmethionine decarboxylase proenzyme [Vitis vinifera]	PREDICTED: Vitis vinifera S-adenosyl-L-methionine decarboxylase, transcript variant 2 (SAMDC), mRNA
Tea_T4_Unigene_BMK.41417	--	--	--	--	--	Putative S-adenosylmethionine decarboxylase (Fragment) OS=Prunus dulcis (Almond) PE=2 SV=1	putative S-adenosylmethionine decarboxylase [Prunus dulcis]	Glycine max cDNA, clone: GMFL01-13-O08
Tea_T4_Unigene_BMK.41418	--	--	Molecular Function: adenosylmethionine decarboxylase activity (GO:0004014);; Cellular Component: nucleus (GO:0005634);; Biological Process: S-adenosylmethioninamine biosynthetic process (GO:0006557);; Biological Process: spermine biosynthetic process (GO:0006597);; Biological Process: spermidine biosynthetic process (GO:0008295);; Molecular Function: arginine decarboxylase activity (GO:0008792);;…	K01611|8e-26|pop:POPTR_266064|S-adenosylmethionine decarboxylase (EC:4.1.1.50)	S-adenosylmethionine decarboxylase proenzyme OS=Nicotiana sylvestris GN=SAMDC1 PE=2 SV=1	S-adenosylmethionine decarboxylase (Fragment) OS=Nicotiana tabacum (Common tobacco) PE=2 SV=1	S-adenosylmethionine decarboxylase [Nicotiana tabacum]	PREDICTED: Vitis vinifera S-adenosyl-L-methionine decarboxylase, transcript variant 2 (SAMDC), mRNA
Tea_T4_Unigene_BMK.46438	--	--	Molecular Function: adenosylmethionine decarboxylase activity (GO:0004014);; Biological Process: S-adenosylmethioninamine biosynthetic process (GO:0006557);; Biological Process: spermine biosynthetic process (GO:0006597);; Biological Process: spermidine biosynthetic process (GO:0008295);;	K01611|6e-26|vvi:100261356|hypothetical protein LOC100261356	--	S-adenosylmethionine decarboxylase proenzyme GN=VIT_05s0020g02370 OS=Vitis vinifera (Grape) PE=3 SV=1	unnamed protein product [Vitis vinifera]	Ricinus communis s-adenosylmethionine decarboxylase, putative, mRNA
Tea_T4_Unigene_BMK.4629	--	--	Molecular Function: adenosylmethionine decarboxylase activity (GO:0004014);; Cellular Component: nucleus (GO:0005634);; Biological Process: S-adenosylmethioninamine biosynthetic process (GO:0006557);; Biological Process: polyamine biosynthetic process (GO:0006596);; Biological Process: spermine biosynthetic process (GO:0006597);; Biological Process: spermidine biosynthetic process (GO:0008295);; …	K01611|2e-65|vvi:100261356|hypothetical protein LOC100261356	S-adenosylmethionine decarboxylase proenzyme OS=Ipomoea nil GN=SAMDC PE=3 SV=1	S-adenosylmethionine decarboxylase proenzyme GN=VIT_05s0020g02370 OS=Vitis vinifera (Grape) PE=3 SV=1	unnamed protein product [Vitis vinifera]	PREDICTED: Vitis vinifera S-adenosylmethionine decarboxylase proenzyme-like (LOC100261356), mRNA
Tea_T4_Unigene_BMK.42505	--	--	Molecular Function: adenosylmethionine decarboxylase activity (GO:0004014);; Cellular Component: nucleus (GO:0005634);; Biological Process: S-adenosylmethioninamine biosynthetic process (GO:0006557);; Biological Process: spermine biosynthetic process (GO:0006597);; Biological Process: spermidine biosynthetic process (GO:0008295);; Molecular Function: lyase activity (GO:0016829);; Biological Proce…	K01611|1e-107|vvi:100261356|hypothetical protein LOC100261356	S-adenosylmethionine decarboxylase proenzyme OS=Oryza sativa subsp. japonica GN=SAMDC PE=2 SV=1	S-adenosylmethionine decarboxylase proenzyme GN=VIT_05s0020g02370 OS=Vitis vinifera (Grape) PE=3 SV=1	PREDICTED: S-adenosylmethionine decarboxylase proenzyme [Vitis vinifera]	PREDICTED: Glycine max S-adenosylmethionine decarboxylase proenzyme-like (LOC100776059), mRNA
ADC(Arginine decarboxylase)
Tea_T3_Unigene_BMK.1806	[E]	Amino acid transport and metabolism	Cellular Component: nucleus (GO:0005634);; Biological Process: arginine catabolic process (GO:0006527);; Biological Process: protein targeting to membrane (GO:0006612);; Biological Process: response to oxidative stress (GO:0006979);; Biological Process: spermidine biosynthetic process (GO:0008295);; Molecular Function: arginine decarboxylase activity (GO:0008792);; Biological Process: response to…	K01583|2e-38|ath:AT4G34710|ADC2	Arginine decarboxylase 2 OS=Arabidopsis thaliana GN=SPE2 PE=2 SV=1	At4G34710-like protein (Fragment) OS=Capsella grandiflora PE=4 SV=1	At4G34710-like protein [Capsella grandiflora]	Pringlea antiscorbutica arginine decarboxylase 2 gene, complete cds
Tea_T4_Unigene_BMK.58414	--	--	Biological Process: metabolic process (GO:0008152);; Cellular Component: plastid (GO:0009536);; Molecular Function: hydrolase activity (GO:0016787);; Molecular Function: pyridoxal phosphate binding (GO:0030170);; Biological Process: transmembrane transport (GO:0055085);;	--	--	Arginine decarboxylase, putative GN=RCOM_0907360 OS=Ricinus communis (Castor bean) PE=4 SV=1	Arginine decarboxylase, putative [Ricinus communis]	Solanum lycopersicum strain Heinz 1706 chromosome 7 clone slm-33b10 map 7, complete sequence
Tea_T2_Unigene_BMK.30004	[E]	Amino acid transport and metabolism	Molecular Function: nucleic acid binding (GO:0003676);; Molecular Function: acid phosphatase activity (GO:0003993);; Biological Process: metabolic process (GO:0008152);; Cellular Component: plastid (GO:0009536);; Biological Process: seed germination (GO:0009845);; Biological Process: pollen germination (GO:0009846);; Molecular Function: lyase activity (GO:0016829);; Molecular Function: pyridoxal …	--	Arginine decarboxylase OS=Bacillus halodurans (strain ATCC BAA-125 / DSM 18197 / FERM 7344 / JCM 9153 / C-125) GN=speA PE=3 SV=1	Arginine decarboxylase, putative GN=RCOM_0907360 OS=Ricinus communis (Castor bean) PE=4 SV=1	Arginine decarboxylase, putative [Ricinus communis]	Populus trichocarpa predicted protein, mRNA
Tea_T1_Unigene_BMK.64598	[E]	Amino acid transport and metabolism	Molecular Function: nucleic acid binding (GO:0003676);; Cellular Component: intracellular (GO:0005622);; Biological Process: cellular amino acid metabolic process (GO:0006520);; Biological Process: metabolic process (GO:0008152);; Molecular Function: arginine decarboxylase activity (GO:0008792);; Cellular Component: plastid (GO:0009536);; Molecular Function: hydrolase activity (GO:0016787);; Mole…	--	Arginine decarboxylase OS=Bacillus subtilis (strain 168) GN=speA PE=1 SV=2	Predicted protein (Fragment) GN=POPTRDRAFT_274340 OS=Populus trichocarpa (Western balsam poplar) PE=4 SV=1	predicted protein [Populus trichocarpa]	Populus trichocarpa predicted protein, mRNA
Tea_T2_Unigene_BMK.13960	[E]	Amino acid transport and metabolism	Cellular Component: nucleus (GO:0005634);; Biological Process: arginine catabolic process (GO:0006527);; Biological Process: protein targeting to membrane (GO:0006612);; Biological Process: response to oxidative stress (GO:0006979);; Biological Process: spermidine biosynthetic process (GO:0008295);; Molecular Function: arginine decarboxylase activity (GO:0008792);; Biological Process: response to…	K01583|2e-45|vvi:100233080|ADC	Arginine decarboxylase 1 OS=Arabidopsis thaliana GN=SPE1 PE=2 SV=1	Arginine decarboxylase OS=Camellia sinensis (Tea) PE=2 SV=1	arginine decarboxylase [Camellia sinensis]	Camellia sinensis arginine decarboxylase mRNA, complete cds
Tea_T3_Unigene_BMK.905	[E]	Amino acid transport and metabolism	Cellular Component: nucleus (GO:0005634);; Biological Process: arginine catabolic process (GO:0006527);; Biological Process: protein targeting to membrane (GO:0006612);; Biological Process: response to oxidative stress (GO:0006979);; Biological Process: spermidine biosynthetic process (GO:0008295);; Molecular Function: arginine decarboxylase activity (GO:0008792);; Biological Process: response to…	K01583|8e-73|ath:AT4G34710|ADC2	Arginine decarboxylase 2 OS=Arabidopsis thaliana GN=SPE2 PE=2 SV=1	Arginine decarboxylase (Fragment) GN=spe2 OS=Thlaspi arvense (Field penny-cress) PE=3 SV=1	arginine decarboxylase [Thlaspi arvense]	Isatis tinctoria arginine decarboxylase 2 gene, partial cds
Tea_T4_Unigene_BMK.63973	[E]	Amino acid transport and metabolism	Cellular Component: nucleus (GO:0005634);; Biological Process: arginine catabolic process (GO:0006527);; Biological Process: protein targeting to membrane (GO:0006612);; Biological Process: response to oxidative stress (GO:0006979);; Biological Process: spermidine biosynthetic process (GO:0008295);; Molecular Function: arginine decarboxylase activity (GO:0008792);; Biological Process: response to…	K01583|0.0|vvi:100233080|ADC	Arginine decarboxylase OS=Pisum sativum PE=2 SV=1	Arginine decarboxylase OS=Camellia sinensis (Tea) PE=2 SV=1	arginine decarboxylase [Camellia sinensis]	Camellia sinensis arginine decarboxylase mRNA, complete cds
Tea_T2_Unigene_BMK.2948	[E]	Amino acid transport and metabolism	Cellular Component: nucleus (GO:0005634);; Biological Process: arginine catabolic process (GO:0006527);; Biological Process: protein targeting to membrane (GO:0006612);; Biological Process: response to oxidative stress (GO:0006979);; Biological Process: spermidine biosynthetic process (GO:0008295);; Molecular Function: arginine decarboxylase activity (GO:0008792);; Biological Process: response to…	K01583|2e-58|pop:POPTR_713160|arginine decarboxylase (EC:4.1.1.19)	Arginine decarboxylase OS=Pisum sativum PE=2 SV=1	Arginine decarboxylase OS=Camellia sinensis (Tea) PE=2 SV=1	arginine decarboxylase [Camellia sinensis]	Camellia sinensis arginine decarboxylase mRNA, complete cds
Tea_T2_Unigene_BMK.2688	[E]	Amino acid transport and metabolism	Cellular Component: nucleus (GO:0005634);; Biological Process: arginine catabolic process (GO:0006527);; Biological Process: protein targeting to membrane (GO:0006612);; Biological Process: response to oxidative stress (GO:0006979);; Biological Process: spermidine biosynthetic process (GO:0008295);; Molecular Function: arginine decarboxylase activity (GO:0008792);; Biological Process: response to…	K01583|8e-65|pop:POPTR_713160|arginine decarboxylase (EC:4.1.1.19)	Arginine decarboxylase (Fragment) OS=Theobroma cacao GN=SPE2 PE=3 SV=1	Arginine decarboxylase OS=Camellia sinensis (Tea) PE=2 SV=1	arginine decarboxylase [Camellia sinensis]	Camellia sinensis arginine decarboxylase mRNA, complete cds
Tea_T3_Unigene_BMK.2870	[E]	Amino acid transport and metabolism	Cellular Component: nucleus (GO:0005634);; Biological Process: arginine catabolic process (GO:0006527);; Biological Process: protein targeting to membrane (GO:0006612);; Biological Process: response to oxidative stress (GO:0006979);; Biological Process: spermidine biosynthetic process (GO:0008295);; Molecular Function: arginine decarboxylase activity (GO:0008792);; Biological Process: response to…	K01583|4e-37|rcu:RCOM_1450830|arginine decarboxylase, putative (EC:4.1.1.19)	Arginine decarboxylase 2 OS=Arabidopsis thaliana GN=SPE2 PE=2 SV=1	Arginine decarboxylase OS=Camellia sinensis (Tea) PE=2 SV=1	arginine decarboxylase [Camellia sinensis]	Camellia sinensis arginine decarboxylase mRNA, complete cds
ALT/GPT/AAT（Alanine aminotransferase）
Tea_T1_Unigene_BMK.82922	[E]	Amino acid transport and metabolism	Biological Process: response to hypoxia (GO:0001666);; Molecular Function: L-alanine:2-oxoglutarate aminotransferase activity (GO:0004021);; Molecular Function: copper ion binding (GO:0005507);; Molecular Function: ATP binding (GO:0005524);; Cellular Component: mitochondrial matrix (GO:0005759);; Cellular Component: vacuole (GO:0005773);; Cellular Component: peroxisome (GO:0005777);; Cellular Com…	K00814|3e-19|isc:IscW_ISCW013629|tyrosine aminotransferase, putative (EC:2.6.1.2)	Alanine aminotransferase 1 OS=Homo sapiens GN=GPT PE=1 SV=3	Uncharacterized protein GN=THAOC_36378 OS=Thalassiosira oceanica (Marine diatom) PE=4 SV=1	hypothetical protein THAOC_36378 [Thalassiosira oceanica]	--
Tea_T1_Unigene_BMK.26667	[E]	Amino acid transport and metabolism	Biological Process: response to hypoxia (GO:0001666);; Molecular Function: L-alanine:2-oxoglutarate aminotransferase activity (GO:0004021);; Molecular Function: copper ion binding (GO:0005507);; Molecular Function: ATP binding (GO:0005524);; Cellular Component: mitochondrial matrix (GO:0005759);; Cellular Component: vacuole (GO:0005773);; Cellular Component: peroxisome (GO:0005777);; Cellular Com…	K00814|2e-54|cbr:CBG04059|Hypothetical protein CBG04059	Alanine aminotransferase 2 OS=Mus musculus GN=Gpt2 PE=2 SV=1	Uncharacterized protein OS=Phytophthora ramorum (Sudden oak death agent) PE=4 SV=1	alanine aminotransferase 2 [Phytophthora infestans T30-4]	--
Tea_T4_Unigene_BMK.66138	[E]	Amino acid transport and metabolism	Biological Process: response to hypoxia (GO:0001666);; Molecular Function: L-alanine:2-oxoglutarate aminotransferase activity (GO:0004021);; Molecular Function: copper ion binding (GO:0005507);; Molecular Function: ATP binding (GO:0005524);; Cellular Component: mitochondrion (GO:0005739);; Cellular Component: mitochondrial matrix (GO:0005759);; Cellular Component: vacuole (GO:0005773);; Cellular …	K00814|0.0|vvi:100241156|hypothetical protein LOC100241156	Alanine aminotransferase 2, mitochondrial OS=Arabidopsis thaliana GN=ALAAT2 PE=2 SV=1	Putative uncharacterized protein GN=VIT_09s0002g00340 OS=Vitis vinifera (Grape) PE=4 SV=1	PREDICTED: alanine aminotransferase 2 [Vitis vinifera]	PREDICTED: Vitis vinifera alanine aminotransferase 2-like (LOC100241156), mRNA
Tea_T1_Unigene_BMK.49332	[E]	Amino acid transport and metabolism	Biological Process: response to hypoxia (GO:0001666);; Molecular Function: catalytic activity (GO:0003824);; Molecular Function: L-alanine:2-oxoglutarate aminotransferase activity (GO:0004021);; Molecular Function: ATP binding (GO:0005524);; Cellular Component: mitochondrial matrix (GO:0005759);; Cellular Component: vacuole (GO:0005773);; Cellular Component: peroxisome (GO:0005777);; Cellular Com…	K00814|1e-44|dpo:Dpse_GA22670|GA22670 gene product from transcript GA22670-RA	Alanine aminotransferase 1 OS=Homo sapiens GN=GPT PE=1 SV=3	Uncharacterized protein GN=Bathy09g02960 OS=Bathycoccus prasinos PE=4 SV=1	putative alanine aminotransferase [Wickerhamomyces ciferrii]	--
Tea_T3_Unigene_BMK.7517	[E]	Amino acid transport and metabolism	Biological Process: response to hypoxia (GO:0001666);; Molecular Function: L-alanine:2-oxoglutarate aminotransferase activity (GO:0004021);; Molecular Function: copper ion binding (GO:0005507);; Molecular Function: ATP binding (GO:0005524);; Cellular Component: mitochondrion (GO:0005739);; Cellular Component: mitochondrial matrix (GO:0005759);; Cellular Component: vacuole (GO:0005773);; Cellular …	K00814|4e-36|ath:AT1G17290|AlaAT1	Alanine aminotransferase 2, mitochondrial OS=Arabidopsis thaliana GN=ALAAT2 PE=2 SV=1	Putative uncharacterized protein OS=Populus trichocarpa (Western balsam poplar) PE=2 SV=1	alanine aminotransferase [Arabidopsis thaliana]	Arabidopsis lyrata subsp. lyrata alanine aminotransferase, mRNA
Tea_T1_Unigene_BMK.32297	[E]	Amino acid transport and metabolism	Biological Process: response to hypoxia (GO:0001666);; Molecular Function: L-alanine:2-oxoglutarate aminotransferase activity (GO:0004021);; Molecular Function: copper ion binding (GO:0005507);; Molecular Function: ATP binding (GO:0005524);; Cellular Component: mitochondrion (GO:0005739);; Cellular Component: mitochondrial matrix (GO:0005759);; Cellular Component: vacuole (GO:0005773);; Cellular …	K00814|1e-47|dmo:Dmoj_GI15248|GI15248 gene product from transcript GI15248-RA	Alanine aminotransferase 1 OS=Bos taurus GN=GPT PE=1 SV=1	Putative alanine aminotransferase GN=C9009 OS=Zea mays (Maize) PE=4 SV=1	putative alanine aminotransferase, mitochondrial [Glarea lozoyensis 74030]	--
Tea_T1_Unigene_BMK.31897	[E]	Amino acid transport and metabolism	Biological Process: response to hypoxia (GO:0001666);; Molecular Function: catalytic activity (GO:0003824);; Molecular Function: L-alanine:2-oxoglutarate aminotransferase activity (GO:0004021);; Molecular Function: copper ion binding (GO:0005507);; Molecular Function: ATP binding (GO:0005524);; Cellular Component: mitochondrion (GO:0005739);; Cellular Component: mitochondrial matrix (GO:0005759);…	K00814|4e-49|aag:AaeL_AAEL009875|alanine aminotransferase	Alanine aminotransferase 2 OS=Xenopus laevis GN=gpt2 PE=2 SV=1	Putative uncharacterized protein GN=OsJ_09677 OS=Oryza sativa subsp. japonica (Rice) PE=4 SV=1	hypothetical protein OsJ_09677 [Oryza sativa Japonica Group]	--
Tea_T3_Unigene_BMK.33976	[E]	Amino acid transport and metabolism	Biological Process: response to hypoxia (GO:0001666);; Molecular Function: gamma-glutamyltransferase activity (GO:0003840);; Molecular Function: L-alanine:2-oxoglutarate aminotransferase activity (GO:0004021);; Molecular Function: copper ion binding (GO:0005507);; Molecular Function: ATP binding (GO:0005524);; Cellular Component: mitochondrial matrix (GO:0005759);; Cellular Component: vacuole (GO…	K00814|4e-49|ath:AT1G23310|GGT1	Glutamate--glyoxylate aminotransferase 2 OS=Arabidopsis thaliana GN=GGAT2 PE=1 SV=1	Alanine-2-oxoglutarate aminotransferase 2 GN=AOAT2 OS=Arabidopsis lyrata subsp. lyrata (Lyre-leaved rock-cress) PE=4 SV=1	alanine aminotransferase-like protein [Arabidopsis thaliana]	Arabidopsis thaliana AT1G23310 mRNA, complete cds, clone: RAFL09-12-M06
Tea_T3_Unigene_BMK.25246	[E]	Amino acid transport and metabolism	Biological Process: response to hypoxia (GO:0001666);; Molecular Function: gamma-glutamyltransferase activity (GO:0003840);; Molecular Function: L-alanine:2-oxoglutarate aminotransferase activity (GO:0004021);; Molecular Function: copper ion binding (GO:0005507);; Molecular Function: ATP binding (GO:0005524);; Cellular Component: mitochondrial matrix (GO:0005759);; Cellular Component: vacuole (GO…	K00814|3e-57|ath:AT1G23310|GGT1	Glutamate--glyoxylate aminotransferase 1 OS=Arabidopsis thaliana GN=GGAT1 PE=1 SV=1	Alanine-2-oxoglutarate aminotransferase 1 GN=GGT1 OS=Arabidopsis lyrata subsp. lyrata (Lyre-leaved rock-cress) PE=4 SV=1	alanine aminotransferase-like protein [Arabidopsis thaliana]	Arabidopsis lyrata subsp. lyrata alanine-2-oxoglutarate aminotransferase 1 (GGT1), mRNA
Tea_T3_Unigene_BMK.7491	[E]	Amino acid transport and metabolism	Biological Process: response to hypoxia (GO:0001666);; Molecular Function: gamma-glutamyltransferase activity (GO:0003840);; Molecular Function: L-alanine:2-oxoglutarate aminotransferase activity (GO:0004021);; Molecular Function: copper ion binding (GO:0005507);; Molecular Function: ATP binding (GO:0005524);; Cellular Component: mitochondrial matrix (GO:0005759);; Cellular Component: vacuole (GO…	K00814|9e-60|ath:AT1G70580|AOAT2	Glutamate--glyoxylate aminotransferase 2 OS=Arabidopsis thaliana GN=GGAT2 PE=1 SV=1	Alanine-2-oxoglutarate aminotransferase 2 GN=AOAT2 OS=Arabidopsis lyrata subsp. lyrata (Lyre-leaved rock-cress) PE=4 SV=1	putative alanine aminotransferase [Arabidopsis thaliana]	Arabidopsis thaliana AT1G70580 mRNA, complete cds, clone: RAFL05-10-L01
Tea_T3_Unigene_BMK.9174	[E]	Amino acid transport and metabolism	Biological Process: response to hypoxia (GO:0001666);; Molecular Function: L-alanine:2-oxoglutarate aminotransferase activity (GO:0004021);; Molecular Function: copper ion binding (GO:0005507);; Molecular Function: ATP binding (GO:0005524);; Cellular Component: mitochondrion (GO:0005739);; Cellular Component: mitochondrial matrix (GO:0005759);; Cellular Component: vacuole (GO:0005773);; Cellular …	K00814|6e-52|ath:AT1G72330|ALAAT2	Alanine aminotransferase 2, mitochondrial OS=Arabidopsis thaliana GN=ALAAT2 PE=2 SV=1	ALAAT2 GN=ARALYDRAFT_476362 OS=Arabidopsis lyrata subsp. lyrata (Lyre-leaved rock-cress) PE=4 SV=1	alanine aminotransferase 2 [Arabidopsis thaliana]	Arabidopsis thaliana alanine aminotransferase (AlaAT1) mRNA, complete cds
Tea_T1_Unigene_BMK.74341	[E]	Amino acid transport and metabolism	Biological Process: response to hypoxia (GO:0001666);; Molecular Function: gamma-glutamyltransferase activity (GO:0003840);; Molecular Function: L-alanine:2-oxoglutarate aminotransferase activity (GO:0004021);; Molecular Function: copper ion binding (GO:0005507);; Molecular Function: ATP binding (GO:0005524);; Cellular Component: mitochondrial matrix (GO:0005759);; Cellular Component: vacuole (GO…	K00814|0.0|vvi:100261274|AlaT1	Glutamate--glyoxylate aminotransferase 2 OS=Arabidopsis thaliana GN=GGAT2 PE=1 SV=1	Putative uncharacterized protein GN=VIT_00s0225g00130 OS=Vitis vinifera (Grape) PE=4 SV=1	PREDICTED: alanine aminotransferase 2 isoform 1 [Vitis vinifera]	Vitis vinifera AlaT1 mRNA, complete cds
Tea_T4_Unigene_BMK.1003	--	--	--	--	Alanine aminotransferase 2, mitochondrial OS=Arabidopsis thaliana GN=ALAAT2 PE=2 SV=1	Uncharacterized protein OS=Glycine max (Soybean) PE=4 SV=1	unknown [Medicago truncatula]	Vitis vinifera contig VV78X224048.5, whole genome shotgun sequence
GDH（Glutamate dehydrogenase）
Tea_T3_Unigene_BMK.1433	[E]	Amino acid transport and metabolism	Molecular Function: nucleotide binding (GO:0000166);; Molecular Function: glutamate dehydrogenase [NAD(P)+] activity (GO:0004353);; Molecular Function: glutamate dehydrogenase (NADP+) activity (GO:0004354);; Biological Process: cellular amino acid metabolic process (GO:0006520);; Biological Process: glutamate biosynthetic process (GO:0006537);; Molecular Function: oxidoreductase activity, acting …	--	NADP-specific glutamate dehydrogenase OS=Escherichia coli (strain K12) GN=gdhA PE=1 SV=1	Glutamate dehydrogenase GN=PHATRDRAFT_13951 OS=Phaeodactylum tricornutum (strain CCAP 1055/1) PE=3 SV=1	predicted protein [Phaeodactylum tricornutum CCAP 1055/1]	Phaeodactylum tricornutum CCAP 1055/1 predicted protein, mRNA
Tea_T4_Unigene_BMK.65312	[C]	Energy production and conversion	Molecular Function: nucleotide binding (GO:0000166);; Molecular Function: aldo-keto reductase (NADP) activity (GO:0004033);; Molecular Function: glutamate dehydrogenase [NAD(P)+] activity (GO:0004353);; Molecular Function: ion channel activity (GO:0005216);; Cellular Component: cytosol (GO:0005829);; Biological Process: cellular amino acid metabolic process (GO:0006520);; Molecular Function: L-ga…	K00064|0.0|vvi:100263479|GDH	L-galactose dehydrogenase OS=Arabidopsis thaliana GN=LGALDH PE=1 SV=1	Galactose dehydrogenase OS=Actinidia deliciosa (Kiwi) PE=2 SV=1	galactose dehydrogenase [Actinidia deliciosa]	Actinidia eriantha cultivar White L-galactose dehydrogenase mRNA, complete cds
Tea_T4_Unigene_BMK.29032	[E]	Amino acid transport and metabolism	Molecular Function: glutamate dehydrogenase (NAD+) activity (GO:0004352);; Molecular Function: glutamate dehydrogenase [NAD(P)+] activity (GO:0004353);; Molecular Function: copper ion binding (GO:0005507);; Molecular Function: protein binding (GO:0005515);; Molecular Function: ATP binding (GO:0005524);; Cellular Component: mitochondrion (GO:0005739);; Cellular Component: mitochondrial matrix (GO:…	K00261|0.0|pop:POPTR_828764|glutamate dehydrogenase (NAD(P)+) (EC:1.4.1.3)	Glutamate dehydrogenase 2 OS=Arabidopsis thaliana GN=GDH2 PE=1 SV=1	Glutamate dehydrogenase GN=POPTRDRAFT_828764 OS=Populus trichocarpa (Western balsam poplar) PE=3 SV=1	predicted protein [Populus trichocarpa]	Medicago truncatula Glutamate dehydrogenase (MTR_5g013470) mRNA, complete cds
Tea_T1_Unigene_BMK.49231	--	--	Molecular Function: glutamate dehydrogenase (NAD+) activity (GO:0004352);; Molecular Function: glutamate dehydrogenase [NAD(P)+] activity (GO:0004353);; Molecular Function: ATP binding (GO:0005524);; Molecular Function: GTP binding (GO:0005525);; Cellular Component: mitochondrial inner membrane (GO:0005743);; Cellular Component: mitochondrial matrix (GO:0005759);; Biological Process: glutamate bi…	K00261|2e-38|dvi:Dvir_GJ24069|GJ24069 gene product from transcript GJ24069-RA	Glutamate dehydrogenase, mitochondrial OS=Drosophila melanogaster GN=Gdh PE=1 SV=2	Glutamate dehydrogenase GN=SELMODRAFT_439730 OS=Selaginella moellendorffii (Spikemoss) PE=3 SV=1	hypothetical protein SELMODRAFT_439730 [Selaginella moellendorffii]	--
Tea_T1_Unigene_BMK.49230	[E]	Amino acid transport and metabolism	Molecular Function: glutamate dehydrogenase (NAD+) activity (GO:0004352);; Molecular Function: glutamate dehydrogenase [NAD(P)+] activity (GO:0004353);; Molecular Function: copper ion binding (GO:0005507);; Molecular Function: ATP binding (GO:0005524);; Molecular Function: GTP binding (GO:0005525);; Cellular Component: mitochondrion (GO:0005739);; Cellular Component: mitochondrial inner membrane …	K00261|1e-36|api:100169613|similar to Glutamate dehydrogenase CG5320-PF	Glutamate dehydrogenase, mitochondrial OS=Drosophila melanogaster GN=Gdh PE=1 SV=2	Uncharacterized protein OS=Lotus japonicus (Lotus corniculatus var. japonicus) PE=2 SV=1	unknown [Lotus japonicus]	--
Tea_T2_Unigene_BMK.12564	[E]	Amino acid transport and metabolism	Molecular Function: glutamate dehydrogenase (NAD+) activity (GO:0004352);; Molecular Function: glutamate dehydrogenase [NAD(P)+] activity (GO:0004353);; Molecular Function: copper ion binding (GO:0005507);; Molecular Function: protein binding (GO:0005515);; Molecular Function: ATP binding (GO:0005524);; Cellular Component: mitochondrion (GO:0005739);; Cellular Component: mitochondrial matrix (GO:…	K00261|0.0|pop:POPTR_575509|glutamate dehydrogenase (NAD(P)+) (EC:1.4.1.3)	Glutamate dehydrogenase A OS=Nicotiana plumbaginifolia GN=GDHA PE=2 SV=1	Glutamate dehydrogenase OS=Camellia sinensis (Tea) PE=2 SV=2	GDH2 [Camellia sinensis]	Camellia sinensis GDH2 mRNA, complete cds
Tea_T1_Unigene_BMK.81850	--	--	Molecular Function: glutamate dehydrogenase (NAD+) activity (GO:0004352);; Molecular Function: glutamate dehydrogenase [NAD(P)+] activity (GO:0004353);; Molecular Function: ATP binding (GO:0005524);; Molecular Function: GTP binding (GO:0005525);; Cellular Component: mitochondrial inner membrane (GO:0005743);; Cellular Component: mitochondrial matrix (GO:0005759);; Biological Process: glutamate bi…	K00261|6e-41|isc:IscW_ISCW000393|glutamate dehydrogenase, putative (EC:1.4.1.3)	Glutamate dehydrogenase 2, mitochondrial OS=Gorilla gorilla gorilla GN=GLUD2 PE=3 SV=1	Glutamate dehydrogenase GN=PHYPADRAFT_190253 OS=Physcomitrella patens subsp. patens (Moss) PE=3 SV=1	predicted protein [Physcomitrella patens subsp. patens]	--
Tea_T2_Unigene_BMK.52420	[E]	Amino acid transport and metabolism	Molecular Function: nucleotide binding (GO:0000166);; Molecular Function: glutamate dehydrogenase [NAD(P)+] activity (GO:0004353);; Molecular Function: glutamate dehydrogenase (NADP+) activity (GO:0004354);; Cellular Component: cytoplasm (GO:0005737);; Biological Process: cellular amino acid metabolic process (GO:0006520);; Biological Process: glutamate biosynthetic process (GO:0006537);; Biologi…	K00262|0.0|vvi:100244689|hypothetical protein LOC100244689	NADP-specific glutamate dehydrogenase OS=Giardia intestinalis PE=2 SV=1	Putative uncharacterized protein GN=VIT_09s0002g02530 OS=Vitis vinifera (Grape) PE=3 SV=1	PREDICTED: NADP-specific glutamate dehydrogenase-like [Vitis vinifera]	PREDICTED: Vitis vinifera NADP-specific glutamate dehydrogenase-like (LOC100244689), mRNA
Tea_T1_Unigene_BMK.38215	[E]	Amino acid transport and metabolism	Molecular Function: nucleotide binding (GO:0000166);; Molecular Function: glutamate dehydrogenase (NAD+) activity (GO:0004352);; Molecular Function: glutamate dehydrogenase [NAD(P)+] activity (GO:0004353);; Molecular Function: copper ion binding (GO:0005507);; Molecular Function: ATP binding (GO:0005524);; Molecular Function: GTP binding (GO:0005525);; Cellular Component: mitochondrial inner memb…	K00261|3e-48|isc:IscW_ISCW000393|glutamate dehydrogenase, putative (EC:1.4.1.3)	Glutamate dehydrogenase, mitochondrial OS=Drosophila melanogaster GN=Gdh PE=1 SV=2	Glutamate dehydrogenase OS=Hordeum vulgare var. distichum (Two-rowed barley) PE=2 SV=1	hypothetical protein RO3G_04829 [Rhizopus delemar RA 99-880]	--
Tea_T1_Unigene_BMK.85851	[O]	Posttranslational modification, protein turnover, chaperones	Biological Process: platelet degranulation (GO:0002576);; Molecular Function: calcium ion binding (GO:0005509);; Molecular Function: ATP binding (GO:0005524);; Cellular Component: cell wall (GO:0005618);; Cellular Component: nucleolus (GO:0005730);; Cellular Component: vacuole (GO:0005773);; Cellular Component: endoplasmic reticulum lumen (GO:0005788);; Cellular Component: endoplasmic reticulum-G…	K09490|0.0|mcc:703193|HSPA5	78 kDa glucose-regulated protein OS=Homo sapiens GN=HSPA5 PE=1 SV=2	Predicted protein OS=Hordeum vulgare var. distichum (Two-rowed barley) PE=2 SV=1	predicted protein [Hordeum vulgare subsp. vulgare]	PREDICTED: Brachypodium distachyon NAD-specific glutamate dehydrogenase-like (LOC100843637), mRNA
Tea_T1_Unigene_BMK.76899	[E]	Amino acid transport and metabolism	Molecular Function: glutamate dehydrogenase (NAD+) activity (GO:0004352);; Molecular Function: glutamate dehydrogenase [NAD(P)+] activity (GO:0004353);; Molecular Function: copper ion binding (GO:0005507);; Molecular Function: protein binding (GO:0005515);; Molecular Function: ATP binding (GO:0005524);; Cellular Component: mitochondrion (GO:0005739);; Cellular Component: mitochondrial matrix (GO:…	K00261|0.0|vvi:100250450|hypothetical protein LOC100250450	Glutamate dehydrogenase 1 OS=Arabidopsis thaliana GN=GDH1 PE=1 SV=1	Glutamate dehydrogenase GN=VIT_08s0007g07400 OS=Vitis vinifera (Grape) PE=3 SV=1	PREDICTED: glutamate dehydrogenase 1 [Vitis vinifera]	Actinidia chinensis GDH1 (GDH1) mRNA, complete cds
Tea_T1_Unigene_BMK.37314	[E]	Amino acid transport and metabolism	Molecular Function: nucleotide binding (GO:0000166);; Molecular Function: glutamate dehydrogenase (NAD+) activity (GO:0004352);; Molecular Function: glutamate dehydrogenase [NAD(P)+] activity (GO:0004353);; Molecular Function: ATP binding (GO:0005524);; Molecular Function: GTP binding (GO:0005525);; Cellular Component: mitochondrial inner membrane (GO:0005743);; Cellular Component: mitochondrial …	K00261|7e-77|mcc:693461|GLUD1	Glutamate dehydrogenase, mitochondrial OS=Drosophila melanogaster GN=Gdh PE=1 SV=2	Glutamate dehydrogenase GN=SELMODRAFT_142951 OS=Selaginella moellendorffii (Spikemoss) PE=3 SV=1	hypothetical protein RO3G_04829 [Rhizopus delemar RA 99-880]	--
Tea_T1_Unigene_BMK.11413	[E]	Amino acid transport and metabolism	Molecular Function: glutamate dehydrogenase (NAD+) activity (GO:0004352);; Molecular Function: glutamate dehydrogenase [NAD(P)+] activity (GO:0004353);; Molecular Function: ATP binding (GO:0005524);; Molecular Function: GTP binding (GO:0005525);; Cellular Component: mitochondrial inner membrane (GO:0005743);; Cellular Component: mitochondrial matrix (GO:0005759);; Biological Process: glutamate bi…	K00261|1e-113|isc:IscW_ISCW000393|glutamate dehydrogenase, putative (EC:1.4.1.3)	Glutamate dehydrogenase, mitochondrial OS=Drosophila melanogaster GN=Gdh PE=1 SV=2	Glutamate dehydrogenase (Fragment) GN=PHYPADRAFT_137964 OS=Physcomitrella patens subsp. patens (Moss) PE=3 SV=1	hypothetical protein RO3G_04829 [Rhizopus delemar RA 99-880]	Physcomitrella patens subsp. patens predicted protein (PHYPADRAFT_190253) mRNA, complete cds
Tea_T1_Unigene_BMK.26264	--	--	Molecular Function: glutamate dehydrogenase (NAD+) activity (GO:0004352);; Molecular Function: glutamate dehydrogenase [NAD(P)+] activity (GO:0004353);; Molecular Function: ATP binding (GO:0005524);; Molecular Function: GTP binding (GO:0005525);; Cellular Component: mitochondrial inner membrane (GO:0005743);; Cellular Component: mitochondrial matrix (GO:0005759);; Biological Process: glutamate bi…	K00261|9e-53|api:100169613|similar to Glutamate dehydrogenase CG5320-PF	Glutamate dehydrogenase, mitochondrial OS=Drosophila melanogaster GN=Gdh PE=1 SV=2	--	hypothetical protein RO3G_04829 [Rhizopus delemar RA 99-880]	--
Tea_T3_Unigene_BMK.665	[E]	Amino acid transport and metabolism	Molecular Function: nucleotide binding (GO:0000166);; Molecular Function: glutamate dehydrogenase [NAD(P)+] activity (GO:0004353);; Molecular Function: glutamate dehydrogenase (NADP+) activity (GO:0004354);; Biological Process: cellular amino acid metabolic process (GO:0006520);; Biological Process: glutamate biosynthetic process (GO:0006537);; Molecular Function: oxidoreductase activity, acting …	--	NADP-specific glutamate dehydrogenase OS=Haemophilus influenzae (strain ATCC 51907 / DSM 11121 / KW20 / Rd) GN=gdhA PE=3 SV=1	Glutamate dehydrogenase GN=PHATRDRAFT_13951 OS=Phaeodactylum tricornutum (strain CCAP 1055/1) PE=3 SV=1	predicted protein [Phaeodactylum tricornutum CCAP 1055/1]	Phaeodactylum tricornutum CCAP 1055/1 predicted protein, mRNA
Tea_T1_Unigene_BMK.3926	[E]	Amino acid transport and metabolism	Molecular Function: glutamate dehydrogenase (NAD+) activity (GO:0004352);; Molecular Function: glutamate dehydrogenase [NAD(P)+] activity (GO:0004353);; Molecular Function: ATP binding (GO:0005524);; Molecular Function: GTP binding (GO:0005525);; Cellular Component: mitochondrion (GO:0005739);; Cellular Component: mitochondrial inner membrane (GO:0005743);; Cellular Component: mitochondrial matri…	K00261|1e-105|api:100169613|similar to Glutamate dehydrogenase CG5320-PF	Glutamate dehydrogenase, mitochondrial OS=Drosophila melanogaster GN=Gdh PE=1 SV=2	Glutamate dehydrogenase (Fragment) GN=SELMODRAFT_77331 OS=Selaginella moellendorffii (Spikemoss) PE=3 SV=1	hypothetical protein SELMODRAFT_77331 [Selaginella moellendorffii]	--
Tea_T1_Unigene_BMK.8987	--	--	Molecular Function: glutamate dehydrogenase (NAD+) activity (GO:0004352);; Molecular Function: glutamate dehydrogenase [NAD(P)+] activity (GO:0004353);; Molecular Function: ATP binding (GO:0005524);; Molecular Function: GTP binding (GO:0005525);; Cellular Component: mitochondrial inner membrane (GO:0005743);; Cellular Component: mitochondrial matrix (GO:0005759);; Biological Process: glutamate bi…	K00261|3e-64|mcc:693461|GLUD1	Glutamate dehydrogenase, mitochondrial OS=Drosophila melanogaster GN=Gdh PE=1 SV=2	Glutamate dehydrogenase OS=Hordeum vulgare var. distichum (Two-rowed barley) PE=2 SV=1	hypothetical protein RO3G_04829 [Rhizopus delemar RA 99-880]	Cyanidioschyzon merolae DNA, chromosome 12, complete genome, complete sequence
Tea_T4_Unigene_BMK.1962	--	--	--	--	--	--	--	Camellia sinensis GDH2 mRNA, complete cds
AO(Amine oxidase)
Tea_T3_Unigene_BMK.1454	[Q]	Secondary metabolites biosynthesis, transport and catabolism	Molecular Function: copper ion binding (GO:0005507);; Cellular Component: extracellular region (GO:0005576);; Cellular Component: vacuole (GO:0005773);; Biological Process: nitric oxide biosynthetic process (GO:0006809);; Molecular Function: primary amine oxidase activity (GO:0008131);; Biological Process: amine metabolic process (GO:0009308);; Biological Process: abscisic acid mediated signaling…	--	Primary amine oxidase OS=Arabidopsis thaliana GN=At1g62810 PE=2 SV=1	Putative uncharacterized protein GN=ARALYDRAFT_475070 OS=Arabidopsis lyrata subsp. lyrata (Lyre-leaved rock-cress) PE=3 SV=1	Primary amine oxidase [Arabidopsis thaliana]	Arabidopsis thaliana chromosome 1, complete sequence
Tea_T4_Unigene_BMK.7196	[Q]	Secondary metabolites biosynthesis, transport and catabolism	Molecular Function: copper ion binding (GO:0005507);; Biological Process: nitric oxide biosynthetic process (GO:0006809);; Molecular Function: primary amine oxidase activity (GO:0008131);; Biological Process: amine metabolic process (GO:0009308);; Biological Process: abscisic acid mediated signaling pathway (GO:0009738);; Molecular Function: metal ion binding (GO:0046872);; Molecular Function: qu…	--	Primary amine oxidase OS=Pisum sativum PE=1 SV=1	Amine oxidase GN=POPTRDRAFT_882734 OS=Populus trichocarpa (Western balsam poplar) PE=3 SV=1	predicted protein [Populus trichocarpa]	PREDICTED: Vitis vinifera primary amine oxidase-like (LOC100251211), mRNA
Tea_T3_Unigene_BMK.19988	--	--	Molecular Function: protein serine/threonine kinase activity (GO:0004674);; Molecular Function: iron ion binding (GO:0005506);; Molecular Function: copper ion binding (GO:0005507);; Molecular Function: ATP binding (GO:0005524);; Cellular Component: extracellular region (GO:0005576);; Cellular Component: cell wall (GO:0005618);; Biological Process: protein phosphorylation (GO:0006468);; Biological…	--	Primary amine oxidase (Fragment) OS=Lens culinaris PE=1 SV=3	Amine oxidase GN=POPTRDRAFT_880464 OS=Populus trichocarpa (Western balsam poplar) PE=3 SV=1	predicted protein [Populus trichocarpa]	PREDICTED: Vitis vinifera primary amine oxidase-like (LOC100256366), mRNA
Tea_T1_Unigene_BMK.2851	--	--	Cellular Component: cell wall (GO:0005618);; Molecular Function: primary amine oxidase activity (GO:0008131);; Biological Process: abscisic acid biosynthetic process (GO:0009688);; Biological Process: secondary cell wall biogenesis (GO:0009834);; Biological Process: auxin biosynthetic process (GO:0009851);; Molecular Function: transition metal ion binding (GO:0046914);; Molecular Function: cofact…	--	Primary amine oxidase OS=Pisum sativum PE=1 SV=1	Putative uncharacterized protein GN=VIT_05s0020g03320 OS=Vitis vinifera (Grape) PE=3 SV=1	PREDICTED: primary amine oxidase [Vitis vinifera]	--
Tea_T4_Unigene_BMK.16519	[Q]	Secondary metabolites biosynthesis, transport and catabolism	Molecular Function: protein kinase activity (GO:0004672);; Molecular Function: iron ion binding (GO:0005506);; Molecular Function: copper ion binding (GO:0005507);; Cellular Component: extracellular region (GO:0005576);; Cellular Component: cell wall (GO:0005618);; Biological Process: nitric oxide biosynthetic process (GO:0006809);; Molecular Function: primary amine oxidase activity (GO:0008131);…	--	Primary amine oxidase (Fragment) OS=Lens culinaris PE=1 SV=3	Amine oxidase GN=POPTRDRAFT_880464 OS=Populus trichocarpa (Western balsam poplar) PE=3 SV=1	predicted protein [Populus trichocarpa]	PREDICTED: Vitis vinifera primary amine oxidase-like (LOC100256366), mRNA
Tea_T4_Unigene_BMK.12291	[Q]	Secondary metabolites biosynthesis, transport and catabolism	Molecular Function: cation channel activity (GO:0005261);; Molecular Function: copper ion binding (GO:0005507);; Molecular Function: protein binding (GO:0005515);; Cellular Component: extracellular region (GO:0005576);; Biological Process: nitric oxide biosynthetic process (GO:0006809);; Biological Process: response to stress (GO:0006950);; Molecular Function: primary amine oxidase activity (GO:0…	--	Primary amine oxidase OS=Pisum sativum PE=1 SV=1	Putative uncharacterized protein GN=VIT_05s0020g03320 OS=Vitis vinifera (Grape) PE=3 SV=1	PREDICTED: primary amine oxidase [Vitis vinifera]	PREDICTED: Vitis vinifera primary amine oxidase-like (LOC100251211), mRNA
Tea_T1_Unigene_BMK.41981	--	--	--	--	Primary amine oxidase (Fragment) OS=Lens culinaris PE=1 SV=3	Amine oxidase OS=Zea mays (Maize) PE=2 SV=1	uncharacterized protein LOC100279491 precursor [Zea mays]	--
Tea_T4_Unigene_BMK.67818	[Q]	Secondary metabolites biosynthesis, transport and catabolism	Molecular Function: copper ion binding (GO:0005507);; Cellular Component: extracellular region (GO:0005576);; Cellular Component: endosome (GO:0005768);; Cellular Component: vacuole (GO:0005773);; Cellular Component: Golgi apparatus (GO:0005794);; Cellular Component: trans-Golgi network (GO:0005802);; Biological Process: nitric oxide biosynthetic process (GO:0006809);; Molecular Function: primary…	--	Primary amine oxidase OS=Arabidopsis thaliana GN=At1g62810 PE=2 SV=1	Amine oxidase GN=RCOM_1679960 OS=Ricinus communis (Castor bean) PE=3 SV=1	Amine oxidase [copper-containing] precursor, putative [Ricinus communis]	Camellia sinensis cultivar TV23 copper amine oxidase mRNA, complete cds
Tea_T1_Unigene_BMK.38203	[Q]	Secondary metabolites biosynthesis, transport and catabolism	Molecular Function: copper ion binding (GO:0005507);; Cellular Component: extracellular region (GO:0005576);; Biological Process: nitric oxide biosynthetic process (GO:0006809);; Molecular Function: primary amine oxidase activity (GO:0008131);; Biological Process: amine metabolic process (GO:0009308);; Cellular Component: chloroplast (GO:0009507);; Biological Process: abscisic acid mediated signa…	--	Primary amine oxidase OS=Pisum sativum PE=1 SV=1	Putative uncharacterized protein GN=VIT_05s0020g03320 OS=Vitis vinifera (Grape) PE=3 SV=1	PREDICTED: primary amine oxidase [Vitis vinifera]	Populus trichocarpa predicted protein, mRNA
Tea_T1_Unigene_BMK.34332	[Q]	Secondary metabolites biosynthesis, transport and catabolism	Molecular Function: copper ion binding (GO:0005507);; Biological Process: nitric oxide biosynthetic process (GO:0006809);; Molecular Function: primary amine oxidase activity (GO:0008131);; Biological Process: amine metabolic process (GO:0009308);; Biological Process: abscisic acid mediated signaling pathway (GO:0009738);; Cellular Component: cytoplasmic membrane-bounded vesicle (GO:0016023);; Mol…	--	Primary amine oxidase (Fragment) OS=Lens culinaris PE=1 SV=3	Putative uncharacterized protein GN=VIT_05s0020g03320 OS=Vitis vinifera (Grape) PE=3 SV=1	PREDICTED: primary amine oxidase [Vitis vinifera]	PREDICTED: Vitis vinifera primary amine oxidase-like (LOC100251211), mRNA
Tea_T3_Unigene_BMK.10739	[Q]	Secondary metabolites biosynthesis, transport and catabolism	Molecular Function: copper ion binding (GO:0005507);; Cellular Component: extracellular region (GO:0005576);; Cellular Component: nucleus (GO:0005634);; Cellular Component: endosome (GO:0005768);; Cellular Component: vacuole (GO:0005773);; Cellular Component: Golgi apparatus (GO:0005794);; Cellular Component: trans-Golgi network (GO:0005802);; Biological Process: nitric oxide biosynthetic process…	--	Primary amine oxidase OS=Arabidopsis thaliana GN=At1g62810 PE=2 SV=1	Amine oxidase OS=Arabidopsis thaliana (Mouse-ear cress) PE=2 SV=1	unknown [Arabidopsis thaliana]	Arabidopsis thaliana copper amine oxidase family protein (AT4G12290) mRNA, complete cds
Tea_T1_Unigene_BMK.36359	[Q]	Secondary metabolites biosynthesis, transport and catabolism	Molecular Function: protein serine/threonine kinase activity (GO:0004674);; Molecular Function: iron ion binding (GO:0005506);; Molecular Function: copper ion binding (GO:0005507);; Molecular Function: calcium ion binding (GO:0005509);; Molecular Function: ATP binding (GO:0005524);; Cellular Component: extracellular region (GO:0005576);; Cellular Component: cell wall (GO:0005618);; Biological Pro…	--	Primary amine oxidase (Fragment) OS=Lens culinaris PE=1 SV=3	Amine oxidase GN=RCOM_0678050 OS=Ricinus communis (Castor bean) PE=3 SV=1	Amine oxidase [copper-containing] precursor, putative [Ricinus communis]	Ricinus communis Amine oxidase [copper-containing] precursor, putative, mRNA
Tea_T1_Unigene_BMK.39464	[Q]	Secondary metabolites biosynthesis, transport and catabolism	Molecular Function: copper ion binding (GO:0005507);; Cellular Component: extracellular region (GO:0005576);; Biological Process: tryptophan catabolic process (GO:0006569);; Biological Process: nitric oxide biosynthetic process (GO:0006809);; Molecular Function: primary amine oxidase activity (GO:0008131);; Cellular Component: chloroplast (GO:0009507);; Biological Process: response to wounding (G…	--	Primary amine oxidase OS=Pisum sativum PE=1 SV=1	Amine oxidase GN=VIT_05s0020g03280 OS=Vitis vinifera (Grape) PE=3 SV=1	PREDICTED: primary amine oxidase [Vitis vinifera]	PREDICTED: Vitis vinifera primary amine oxidase-like (LOC100244323), mRNA
Tea_T4_Unigene_BMK.55997	[Q]	Secondary metabolites biosynthesis, transport and catabolism	Molecular Function: protein serine/threonine kinase activity (GO:0004674);; Molecular Function: copper ion binding (GO:0005507);; Molecular Function: ATP binding (GO:0005524);; Cellular Component: extracellular region (GO:0005576);; Cellular Component: cell wall (GO:0005618);; Biological Process: protein phosphorylation (GO:0006468);; Biological Process: nitric oxide biosynthetic process (GO:0006…	--	Primary amine oxidase OS=Pisum sativum PE=1 SV=1	Amine oxidase GN=VIT_05s0020g03310 OS=Vitis vinifera (Grape) PE=3 SV=1	PREDICTED: primary amine oxidase-like [Vitis vinifera]	PREDICTED: Vitis vinifera primary amine oxidase-like (LOC100256366), mRNA
Tea_T1_Unigene_BMK.65330	--	--	Molecular Function: receptor binding (GO:0005102);; Cellular Component: nucleoplasm (GO:0005654);; Cellular Component: mitochondrion (GO:0005739);; Biological Process: regulation of transcription from RNA polymerase II promoter (GO:0006357);; Biological Process: protein demethylation (GO:0006482);; Biological Process: microtubule nucleation (GO:0007020);; Molecular Function: primary amine oxidase…	--	Probable polyamine oxidase 5 OS=Arabidopsis thaliana GN=PAO5 PE=2 SV=1	Predicted protein GN=POPTRDRAFT_561090 OS=Populus trichocarpa (Western balsam poplar) PE=4 SV=1	PREDICTED: probable polyamine oxidase 5-like [Vitis vinifera]	Populus trichocarpa predicted protein, mRNA
Tea_T1_Unigene_BMK.69955	--	--	Cellular Component: nucleus (GO:0005634);; Cellular Component: nucleoplasm (GO:0005654);; Cellular Component: peroxisome (GO:0005777);; Biological Process: regulation of transcription from RNA polymerase II promoter (GO:0006357);; Biological Process: polyamine catabolic process (GO:0006598);; Molecular Function: primary amine oxidase activity (GO:0008131);; Molecular Function: transcription facto…	--	Probable polyamine oxidase 4 OS=Arabidopsis thaliana GN=PAO4 PE=1 SV=1	Amine oxidase, putative GN=RCOM_0763470 OS=Ricinus communis (Castor bean) PE=4 SV=1	amine oxidase, putative [Ricinus communis]	PREDICTED: Vitis vinifera probable polyamine oxidase 4-like (LOC100250153), mRNA
Tea_T1_Unigene_BMK.61091	--	--	Biological Process: negative regulation of transcription from RNA polymerase II promoter (GO:0000122);; Cellular Component: nuclear chromatin (GO:0000790);; Molecular Function: p53 binding (GO:0002039);; Molecular Function: chromatin binding (GO:0003682);; Cellular Component: nucleoplasm (GO:0005654);; Cellular Component: mitochondrion (GO:0005739);; Cellular Component: peroxisome (GO:0005777);; …	--	Probable polyamine oxidase 5 OS=Arabidopsis thaliana GN=PAO5 PE=2 SV=1	Putative uncharacterized protein OS=Populus trichocarpa (Western balsam poplar) PE=2 SV=1	unknown [Populus trichocarpa]	Vitis vinifera, whole genome shotgun sequence, contig VV78X168410.7, clone ENTAV 115
Tea_T2_Unigene_BMK.46090	--	--	Cellular Component: nucleus (GO:0005634);; Cellular Component: nucleoplasm (GO:0005654);; Cellular Component: peroxisome (GO:0005777);; Biological Process: regulation of transcription from RNA polymerase II promoter (GO:0006357);; Biological Process: protein demethylation (GO:0006482);; Biological Process: polyamine catabolic process (GO:0006598);; Molecular Function: primary amine oxidase activi…	--	Probable polyamine oxidase 2 OS=Arabidopsis thaliana GN=PAO2 PE=2 SV=1	Uncharacterized protein GN=Solyc07g043590.2 OS=Solanum lycopersicum (Tomato) PE=4 SV=1	PREDICTED: probable polyamine oxidase 2 [Vitis vinifera]	PREDICTED: Vitis vinifera probable polyamine oxidase 2-like (LOC100245491), mRNA
Tea_T4_Unigene_BMK.65279	--	--	Molecular Function: binding (GO:0005488);; Cellular Component: mitochondrion (GO:0005739);; Biological Process: polyamine biosynthetic process (GO:0006596);; Biological Process: polyamine catabolic process (GO:0006598);; Biological Process: cellular aromatic compound metabolic process (GO:0006725);; Biological Process: microtubule nucleation (GO:0007020);; Biological Process: multicellular organi…	--	Probable polyamine oxidase 5 OS=Arabidopsis thaliana GN=PAO5 PE=2 SV=1	Putative uncharacterized protein GN=VIT_11s0016g02180 OS=Vitis vinifera (Grape) PE=4 SV=1	PREDICTED: probable polyamine oxidase 5-like [Vitis vinifera]	Vitis vinifera, whole genome shotgun sequence, contig VV78X168410.7, clone ENTAV 115
Tea_T1_Unigene_BMK.28062	--	--	Biological Process: negative regulation of transcription from RNA polymerase II promoter (GO:0000122);; Cellular Component: nuclear chromatin (GO:0000790);; Molecular Function: L-amino-acid oxidase activity (GO:0001716);; Molecular Function: p53 binding (GO:0002039);; Molecular Function: chromatin binding (GO:0003682);; Cellular Component: extracellular region (GO:0005576);; Cellular Component: n…	K13366|1e-42|pop:POPTR_839752|polyamine oxidase (EC:1.5.3.11)	Polyamine oxidase 1 OS=Arabidopsis thaliana GN=PAO1 PE=1 SV=1	Predicted protein GN=POPTRDRAFT_839752 OS=Populus trichocarpa (Western balsam poplar) PE=4 SV=1	predicted protein [Populus trichocarpa]	Populus trichocarpa predicted protein, mRNA
Tea_T4_Unigene_BMK.6703	--	--	Cellular Component: mitochondrion (GO:0005739);; Biological Process: polyamine catabolic process (GO:0006598);; Molecular Function: polyamine oxidase activity (GO:0046592);; Molecular Function: flavin adenine dinucleotide binding (GO:0050660);; Biological Process: oxidation-reduction process (GO:0055114);;	K13366|6e-96|rcu:RCOM_0964720|polyamine oxidase, putative (EC:1.5.3.11)	Polyamine oxidase 1 OS=Arabidopsis thaliana GN=PAO1 PE=1 SV=1	Polyamine oxidase, putative GN=RCOM_0964720 OS=Ricinus communis (Castor bean) PE=4 SV=1	polyamine oxidase, putative [Ricinus communis]	Ricinus communis polyamine oxidase, putative, mRNA
Tea_T3_Unigene_BMK.6668	[E]	Amino acid transport and metabolism	Biological Process: negative regulation of transcription from RNA polymerase II promoter (GO:0000122);; Cellular Component: nuclear chromatin (GO:0000790);; Molecular Function: p53 binding (GO:0002039);; Molecular Function: chromatin binding (GO:0003682);; Cellular Component: nucleus (GO:0005634);; Cellular Component: transcription factor complex (GO:0005667);; Cellular Component: peroxisome (GO:…	K13367|6e-21|ath:AT3G59050|ATPAO3	Polyamine oxidase 3 OS=Arabidopsis thaliana GN=PAO3 PE=1 SV=1	ATPAO3 GN=ARALYDRAFT_486367 OS=Arabidopsis lyrata subsp. lyrata (Lyre-leaved rock-cress) PE=4 SV=1	ATPAO3 [Arabidopsis lyrata subsp. lyrata]	Arabidopsis lyrata subsp. lyrata ATPAO3, mRNA
Tea_T1_Unigene_BMK.80379	--	--	Molecular Function: protein binding (GO:0005515);; Cellular Component: nucleoplasm (GO:0005654);; Cellular Component: mitochondrion (GO:0005739);; Biological Process: regulation of transcription, DNA-dependent (GO:0006355);; Biological Process: protein demethylation (GO:0006482);; Biological Process: polyamine catabolic process (GO:0006598);; Biological Process: response to stress (GO:0006950);; …	K13366|1e-133|rcu:RCOM_0964720|polyamine oxidase, putative (EC:1.5.3.11)	Polyamine oxidase 1 OS=Arabidopsis thaliana GN=PAO1 PE=1 SV=1	Polyamine oxidase GN=pao OS=Nicotiana tabacum (Common tobacco) PE=2 SV=1	polyamine oxidase [Nicotiana tabacum]	PREDICTED: Vitis vinifera polyamine oxidase 1-like (LOC100256912), mRNA
Tea_T3_Unigene_BMK.7342	[Q]	Secondary metabolites biosynthesis, transport and catabolism	Molecular Function: copper ion binding (GO:0005507);; Molecular Function: calcium ion binding (GO:0005509);; Cellular Component: cytoplasm (GO:0005737);; Cellular Component: peroxisome (GO:0005777);; Molecular Function: primary amine oxidase activity (GO:0008131);; Biological Process: amine metabolic process (GO:0009308);; Molecular Function: oxidoreductase activity, acting on paired donors, with…	--	Copper methylamine oxidase OS=Arthrobacter sp. (strain P1) GN=maoII PE=1 SV=1	Predicted protein GN=POPTRDRAFT_588560 OS=Populus trichocarpa (Western balsam poplar) PE=3 SV=1	predicted protein [Populus trichocarpa]	PREDICTED: Vitis vinifera copper methylamine oxidase-like (LOC100249520), mRNA
Tea_T2_Unigene_BMK.45861	[Q]	Secondary metabolites biosynthesis, transport and catabolism	Molecular Function: copper ion binding (GO:0005507);; Cellular Component: peroxisome (GO:0005777);; Biological Process: nitrogen compound metabolic process (GO:0006807);; Molecular Function: primary amine oxidase activity (GO:0008131);; Biological Process: amine metabolic process (GO:0009308);; Cellular Component: chloroplast (GO:0009507);; Cellular Component: cell part (GO:0044464);; Molecular F…	K00276|0.0|rcu:RCOM_0024700|copper amine oxidase, putative	Copper methylamine oxidase OS=Arthrobacter sp. (strain P1) GN=maoII PE=1 SV=1	Copper amine oxidase, putative GN=RCOM_0024700 OS=Ricinus communis (Castor bean) PE=3 SV=1	copper amine oxidase, putative [Ricinus communis]	PREDICTED: Vitis vinifera copper methylamine oxidase-like (LOC100249520), mRNA
Tea_T1_Unigene_BMK.69752	[Q]	Secondary metabolites biosynthesis, transport and catabolism	Molecular Function: copper ion binding (GO:0005507);; Cellular Component: peroxisome (GO:0005777);; Molecular Function: primary amine oxidase activity (GO:0008131);; Biological Process: amine metabolic process (GO:0009308);; Cellular Component: chloroplast (GO:0009507);; Molecular Function: oxidoreductase activity, acting on the CH-NH2 group of donors, oxygen as acceptor (GO:0016641);; Cellular C…	K00276|0.0|vvi:100267280|hypothetical protein LOC100267280	Copper methylamine oxidase OS=Arthrobacter sp. (strain P1) GN=maoII PE=1 SV=1	Putative uncharacterized protein GN=VIT_17s0000g09100 OS=Vitis vinifera (Grape) PE=3 SV=1	PREDICTED: copper methylamine oxidase-like [Vitis vinifera]	PREDICTED: Vitis vinifera copper methylamine oxidase-like (LOC100267280), mRNA
Tea_T3_Unigene_BMK.140	[Q]	Secondary metabolites biosynthesis, transport and catabolism	Molecular Function: copper ion binding (GO:0005507);; Molecular Function: calcium ion binding (GO:0005509);; Cellular Component: cytoplasm (GO:0005737);; Cellular Component: peroxisome (GO:0005777);; Biological Process: nitric oxide biosynthetic process (GO:0006809);; Molecular Function: primary amine oxidase activity (GO:0008131);; Biological Process: amine metabolic process (GO:0009308);; Cellu…	K00276|5e-43|ath:AT2G42490|copper amine oxidase, putative	Copper methylamine oxidase OS=Arthrobacter sp. (strain P1) GN=maoII PE=1 SV=1	Putative copper amine oxidase GN=At2g42490 OS=Arabidopsis thaliana (Mouse-ear cress) PE=2 SV=1	putative copper amine oxidase [Arabidopsis thaliana]	Arabidopsis thaliana primary-amine oxidase (AT2G42490) mRNA, complete cds
Tea_T1_Unigene_BMK.8586	--	--	Biological Process: regulation of neurotransmitter levels (GO:0001505);; Cellular Component: mitochondrial outer membrane (GO:0005741);; Molecular Function: primary amine oxidase activity (GO:0008131);; Biological Process: serotonin metabolic process (GO:0042428);; Biological Process: phenylethylamine metabolic process (GO:0042443);; Biological Process: small molecule metabolic process (GO:004428…	--	Amine oxidase [flavin-containing] OS=Danio rerio GN=mao PE=1 SV=1	--	--	--
Tea_T1_Unigene_BMK.46468	[E]	Amino acid transport and metabolism	Cellular Component: mitochondrial outer membrane (GO:0005741);; Biological Process: catecholamine metabolic process (GO:0006584);; Biological Process: xenobiotic metabolic process (GO:0006805);; Molecular Function: primary amine oxidase activity (GO:0008131);; Molecular Function: electron carrier activity (GO:0009055);; Biological Process: signal release (GO:0023061);; Biological Process: secreti…	K00274|2e-20|cfa:403451|MAOB	Amine oxidase [flavin-containing] B OS=Canis familiaris GN=MAOB PE=2 SV=3	Uncharacterized protein (Fragment) GN=THAOC_18283 OS=Thalassiosira oceanica (Marine diatom) PE=4 SV=1	flavin-containing amine oxidase [Marssonina brunnea f. sp. &apos;multigermtubi&apos; MB_m1]	--
Tea_T1_Unigene_BMK.49766	--	--	Molecular Function: L-amino-acid oxidase activity (GO:0001716);; Molecular Function: DNA binding (GO:0003677);; Cellular Component: nucleus (GO:0005634);; Cellular Component: mitochondrion (GO:0005739);; Molecular Function: primary amine oxidase activity (GO:0008131);; Cellular Component: plastid (GO:0009536);; Biological Process: post-embryonic development (GO:0009791);; Biological Process: hist…	K11450|9e-65|rcu:RCOM_0380570|Flavin-containing amine oxidase domain-containing protein, putative (EC:1.4.3.2)	Lysine-specific histone demethylase 1 homolog 2 OS=Arabidopsis thaliana GN=LDL2 PE=2 SV=1	Flavin-containing amine oxidase domain-containing protein, putative GN=RCOM_0380570 OS=Ricinus communis (Castor bean) PE=4 SV=1	Flavin-containing amine oxidase domain-containing protein, putative [Ricinus communis]	Ricinus communis Flavin-containing amine oxidase domain-containing protein, putative, mRNA
Tea_T3_Unigene_BMK.3762	--	--	Molecular Function: copper ion binding (GO:0005507);; Cellular Component: extracellular region (GO:0005576);; Cellular Component: endosome (GO:0005768);; Cellular Component: vacuole (GO:0005773);; Cellular Component: Golgi apparatus (GO:0005794);; Cellular Component: trans-Golgi network (GO:0005802);; Molecular Function: primary amine oxidase activity (GO:0008131);; Biological Process: amine meta…	--	--	Amine oxidase GN=ARALYDRAFT_911616 OS=Arabidopsis lyrata subsp. lyrata (Lyre-leaved rock-cress) PE=3 SV=1	AT4g12290/T4C9_130 [Arabidopsis lyrata subsp. lyrata]	Arabidopsis lyrata subsp. lyrata AT4g12290/T4C9_130, mRNA
Tea_T1_Unigene_BMK.26853	--	--	--	--	--	Uncharacterized protein GN=Solyc09g090490.1 OS=Solanum lycopersicum (Tomato) PE=3 SV=1	PREDICTED: primary amine oxidase-like [Glycine max]	Populus trichocarpa predicted protein, mRNA
Tea_T4_Unigene_BMK.61482	--	--	Cellular Component: mitochondrion (GO:0005739);; Cellular Component: chloroplast envelope (GO:0009941);; Biological Process: stomatal complex morphogenesis (GO:0010103);; Molecular Function: oxidoreductase activity (GO:0016491);; Biological Process: mRNA modification (GO:0016556);; Biological Process: oxidation-reduction process (GO:0055114);;	--	Uncharacterized serine-rich protein C215.13 OS=Schizosaccharomyces pombe (strain 972 / ATCC 24843) GN=SPBC215.13 PE=1 SV=1	Amine oxidase, putative GN=RCOM_0918760 OS=Ricinus communis (Castor bean) PE=4 SV=1	amine oxidase, putative [Ricinus communis]	Lotus japonicus genomic DNA, chromosome 4, clone: LjT16M14, TM1779, complete sequence
(NR)Nitrate reductase
Tea_T3_Unigene_BMK.34402	[R]	General function prediction only	Molecular Function: iron ion binding (GO:0005506);; Cellular Component: mitochondrion (GO:0005739);; Cellular Component: vacuole (GO:0005773);; Cellular Component: cytosol (GO:0005829);; Cellular Component: plasma membrane (GO:0005886);; Biological Process: nitric oxide biosynthetic process (GO:0006809);; Molecular Function: electron carrier activity (GO:0009055);; Biological Process: response to…	K00360|1e-48|ath:AT1G37130|NIA2	Nitrate reductase [NADH] 2 OS=Arabidopsis thaliana GN=NIA2 PE=1 SV=1	AT1G37130 protein GN=AT1G37130 OS=Arabidopsis thaliana (Mouse-ear cress) PE=2 SV=1	AT1G37130 [Arabidopsis thaliana]	Arabidopsis thaliana chromosome 1, complete sequence
Tea_T3_Unigene_BMK.9937	[HC]	--	Molecular Function: iron ion binding (GO:0005506);; Molecular Function: protein binding (GO:0005515);; Cellular Component: mitochondrion (GO:0005739);; Cellular Component: vacuole (GO:0005773);; Cellular Component: cytosol (GO:0005829);; Cellular Component: plasma membrane (GO:0005886);; Biological Process: nitric oxide biosynthetic process (GO:0006809);; Molecular Function: electron carrier acti…	K00360|7e-52|ath:AT1G37130|NIA2	Nitrate reductase [NADH] 2 OS=Arabidopsis thaliana GN=NIA2 PE=1 SV=1	Nitrate reductase OS=Thellungiella halophila (Salt cress) PE=2 SV=1	nitrate reductase NR2 (396 AA) [Arabidopsis thaliana]	Thellungiella halophila mRNA, complete cds, clone: RTFL01-01-F19
Tea_T3_Unigene_BMK.6666	[C]	Energy production and conversion	Biological Process: response to acid (GO:0001101);; Biological Process: response to hypoxia (GO:0001666);; Molecular Function: iron ion binding (GO:0005506);; Molecular Function: protein binding (GO:0005515);; Cellular Component: extracellular region (GO:0005576);; Cellular Component: cell wall (GO:0005618);; Cellular Component: plasma membrane (GO:0005886);; Molecular Function: nitrate reductase…	K00370|3e-66|kva:Kvar_1969|nitrate reductase subunit alpha	Respiratory nitrate reductase 1 alpha chain OS=Escherichia coli (strain K12) GN=narG PE=1 SV=4	--	--	--
Tea_T3_Unigene_BMK.3723	--	--	Molecular Function: iron ion binding (GO:0005506);; Molecular Function: protein binding (GO:0005515);; Cellular Component: mitochondrion (GO:0005739);; Cellular Component: vacuole (GO:0005773);; Cellular Component: cytosol (GO:0005829);; Cellular Component: plasma membrane (GO:0005886);; Biological Process: nitric oxide biosynthetic process (GO:0006809);; Molecular Function: electron carrier acti…	K00360|5e-28|ath:AT1G77760|NIA1	Nitrate reductase [NADH], clone PBNBR1412 OS=Brassica napus GN=NIA2 PE=2 SV=1	Nitrate reductase OS=Brassica rapa subsp. chinensis (Pak-choi) PE=2 SV=1	RecName: Full=Nitrate reductase [NADH], clone PBNBR1412; Short=NR	Brassica rapa subsp. pekinensis clone KBrB047M06, complete sequence
Tea_T3_Unigene_BMK.54	--	--	Molecular Function: iron ion binding (GO:0005506);; Molecular Function: protein binding (GO:0005515);; Cellular Component: mitochondrion (GO:0005739);; Cellular Component: vacuole (GO:0005773);; Cellular Component: cytosol (GO:0005829);; Cellular Component: plasma membrane (GO:0005886);; Biological Process: nitric oxide biosynthetic process (GO:0006809);; Molecular Function: electron carrier acti…	K00360|4e-40|ath:AT1G37130|NIA2	Nitrate reductase [NADH] 2 OS=Arabidopsis thaliana GN=NIA2 PE=1 SV=1	Nitrate reductase OS=Thellungiella halophila (Salt cress) PE=2 SV=1	nitrate reductase NR2 (396 AA) [Arabidopsis thaliana]	Thellungiella halophila mRNA, complete cds, clone: RTFL01-01-F19
Tea_T3_Unigene_BMK.12340	[HC]	--	Molecular Function: iron ion binding (GO:0005506);; Molecular Function: protein binding (GO:0005515);; Cellular Component: mitochondrion (GO:0005739);; Cellular Component: vacuole (GO:0005773);; Cellular Component: cytosol (GO:0005829);; Cellular Component: plasma membrane (GO:0005886);; Biological Process: nitric oxide biosynthetic process (GO:0006809);; Molecular Function: electron carrier acti…	K00360|5e-58|ath:AT1G77760|NIA1	Nitrate reductase [NADH] 1 OS=Arabidopsis thaliana GN=NIA1 PE=1 SV=3	AT1G77760-like protein (Fragment) OS=Neslia paniculata PE=4 SV=1	AT1G77760-like protein [Neslia paniculata]	Capsella grandiflora clone Cg934_31_TS3_AT1G77760_181 AT1G77760-like protein gene, partial cds
Tea_T1_Unigene_BMK.902	[HC]	--	Molecular Function: cytochrome-b5 reductase activity (GO:0004128);; Molecular Function: iron ion binding (GO:0005506);; Cellular Component: mitochondrial outer membrane (GO:0005741);; Cellular Component: mitochondrial inner membrane (GO:0005743);; Cellular Component: endoplasmic reticulum membrane (GO:0005789);; Cellular Component: lipid particle (GO:0005811);; Cellular Component: hemoglobin comp…	K00326|7e-55|tca:660758|similar to CG5946 CG5946-PB	NADH-cytochrome b5 reductase 2 OS=Danio rerio GN=cyb5r2 PE=2 SV=2	Nitrate reductase GN=NR OS=Dunaliella viridis PE=2 SV=1	nitrate reductase [Dunaliella viridis]	--
Tea_T1_Unigene_BMK.80048	[R]	General function prediction only	Molecular Function: iron ion binding (GO:0005506);; Cellular Component: mitochondrion (GO:0005739);; Cellular Component: vacuole (GO:0005773);; Cellular Component: cytosol (GO:0005829);; Cellular Component: plasma membrane (GO:0005886);; Biological Process: nitric oxide biosynthetic process (GO:0006809);; Molecular Function: electron carrier activity (GO:0009055);; Biological Process: response to…	--	Nitrate reductase [NADH] OS=Petunia hybrida GN=NIA PE=2 SV=1	Nitrate reductase GN=VIT_18s0001g03910 OS=Vitis vinifera (Grape) PE=3 SV=1	PREDICTED: nitrate reductase [NADH]-like [Vitis vinifera]	PREDICTED: Vitis vinifera nitrate reductase [NADH]-like (LOC100264320), mRNA
Tea_T3_Unigene_BMK.127	--	--	Molecular Function: iron ion binding (GO:0005506);; Molecular Function: protein binding (GO:0005515);; Cellular Component: mitochondrion (GO:0005739);; Cellular Component: vacuole (GO:0005773);; Cellular Component: cytosol (GO:0005829);; Cellular Component: plasma membrane (GO:0005886);; Biological Process: nitric oxide biosynthetic process (GO:0006809);; Molecular Function: electron carrier acti…	K00360|7e-56|ath:AT1G77760|NIA1	Nitrate reductase [NADH], clone PBNBR1412 OS=Brassica napus GN=NIA2 PE=2 SV=1	AT1G77760 protein (Fragment) GN=AT1G77760 OS=Arabidopsis thaliana (Mouse-ear cress) PE=2 SV=1	nitrate reductase NR1 (393 AA) [Arabidopsis thaliana]	Arabidopsis lyrata subsp. lyrata hypothetical protein, mRNA
(NiR)Nitrite reductase
Tea_T4_Unigene_BMK.66088	[P]	Inorganic ion transport and metabolism	Cellular Component: mitochondrion (GO:0005739);; Cellular Component: cytosol (GO:0005829);; Cellular Component: chloroplast stroma (GO:0009570);; Biological Process: response to nitrate (GO:0010167);; Biological Process: nitrate transport (GO:0015706);; Cellular Component: membrane (GO:0016020);; Molecular Function: oxidoreductase activity, acting on a sulfur group of donors (GO:0016667);; Biolog…	K00366|0.0|vvi:100253671|hypothetical protein LOC100253671	Ferredoxin--nitrite reductase, chloroplastic OS=Betula pendula GN=NIR1 PE=2 SV=1	Nitrite reductase GN=nii2 OS=Nicotiana tabacum (Common tobacco) PE=2 SV=1	nitrite reductase [Nicotiana tabacum]	B.pendula mRNA for nitrite reductase
(GOGAT-Fe) Glutamate synthase (ferredoxin)
Tea_T2_Unigene_BMK.52873	[E]	Amino acid transport and metabolism	Biological Process: transition metal ion transport (GO:0000041);; Molecular Function: glutamate synthase (NADPH) activity (GO:0004355);; Molecular Function: protein binding (GO:0005515);; Cellular Component: mitochondrion (GO:0005739);; Cellular Component: cytosol (GO:0005829);; Cellular Component: plasma membrane (GO:0005886);; Biological Process: glutamine metabolic process (GO:0006541);; Biolo…	K00284|0.0|vvi:100233082|glutamate synthase (ferredoxin)	Ferredoxin-dependent glutamate synthase 1, chloroplastic OS=Arabidopsis thaliana GN=GLU1 PE=1 SV=2	Putative uncharacterized protein GN=VIT_08s0007g05260 OS=Vitis vinifera (Grape) PE=4 SV=1	PREDICTED: ferredoxin-dependent glutamate synthase 1, chloroplastic [Vitis vinifera]	PREDICTED: Vitis vinifera glutamate synthase (ferredoxin) (LOC100233082), mRNA
Tea_T3_Unigene_BMK.33772	[E]	Amino acid transport and metabolism	Molecular Function: protein binding (GO:0005515);; Cellular Component: mitochondrion (GO:0005739);; Biological Process: glutamine metabolic process (GO:0006541);; Biological Process: water transport (GO:0006833);; Biological Process: response to cold (GO:0009409);; Biological Process: response to light stimulus (GO:0009416);; Cellular Component: chloroplast stroma (GO:0009570);; Biological Proces…	K00284|1e-51|ath:AT5G04140|GLU1	Ferredoxin-dependent glutamate synthase 1, chloroplastic OS=Arabidopsis thaliana GN=GLU1 PE=1 SV=2	Ferredoxin-dependent glutamate synthase GN=At5g04140 OS=Arabidopsis thaliana (Mouse-ear cress) PE=2 SV=1	ferredoxin-dependent glutamate synthase [Arabidopsis thaliana]	Arabidopsis lyrata subsp. lyrata ferredoxin-dependent glutamate synthase 1 (GLU1), mRNA
Tea_T3_Unigene_BMK.408	[E]	Amino acid transport and metabolism	Molecular Function: protein binding (GO:0005515);; Cellular Component: mitochondrion (GO:0005739);; Biological Process: glutamine metabolic process (GO:0006541);; Biological Process: water transport (GO:0006833);; Biological Process: response to cold (GO:0009409);; Biological Process: response to light stimulus (GO:0009416);; Cellular Component: chloroplast stroma (GO:0009570);; Biological Proces…	K00284|5e-92|ath:AT5G04140|GLU1	Ferredoxin-dependent glutamate synthase 1, chloroplastic OS=Arabidopsis thaliana GN=GLU1 PE=1 SV=2	Ferredoxin-dependent glutamate synthase GN=At5g04140 OS=Arabidopsis thaliana (Mouse-ear cress) PE=2 SV=1	ferredoxin-dependent glutamate synthase [Arabidopsis thaliana]	Arabidopsis lyrata subsp. lyrata ferredoxin-dependent glutamate synthase 1 (GLU1), mRNA
Tea_T3_Unigene_BMK.13022	[E]	Amino acid transport and metabolism	Biological Process: transition metal ion transport (GO:0000041);; Molecular Function: protein binding (GO:0005515);; Cellular Component: mitochondrion (GO:0005739);; Biological Process: glutamate biosynthetic process (GO:0006537);; Biological Process: water transport (GO:0006833);; Biological Process: response to cold (GO:0009409);; Biological Process: response to light stimulus (GO:0009416);; Ce…	K00284|9e-32|ath:AT5G04140|GLU1	Ferredoxin-dependent glutamate synthase 1, chloroplastic OS=Arabidopsis thaliana GN=GLU1 PE=1 SV=2	Ferredoxin-dependent glutamate synthase OS=Arabidopsis thaliana (Mouse-ear cress) PE=4 SV=1	ferredoxin-dependent glutamate synthase precursor [Arabidopsis thaliana]	Arabidopsis lyrata subsp. lyrata ferredoxin-dependent glutamate synthase 1 (GLU1), mRNA
Tea_T3_Unigene_BMK.33797	[E]	Amino acid transport and metabolism	Biological Process: transition metal ion transport (GO:0000041);; Molecular Function: glutamate synthase (NADPH) activity (GO:0004355);; Molecular Function: protein binding (GO:0005515);; Cellular Component: mitochondrion (GO:0005739);; Cellular Component: cytosol (GO:0005829);; Cellular Component: plasma membrane (GO:0005886);; Biological Process: glutamine metabolic process (GO:0006541);; Biolo…	K00284|6e-54|ath:AT5G04140|GLU1	Ferredoxin-dependent glutamate synthase 1, chloroplastic OS=Arabidopsis thaliana GN=GLU1 PE=1 SV=2	Ferredoxin-dependent glutamate synthase OS=Arabidopsis thaliana (Mouse-ear cress) PE=4 SV=1	ferredoxin-dependent glutamate synthase [Arabidopsis thaliana]	Arabidopsis lyrata subsp. lyrata ferredoxin-dependent glutamate synthase 1 (GLU1), mRNA
Tea_T3_Unigene_BMK.34014	[E]	Amino acid transport and metabolism	Biological Process: transition metal ion transport (GO:0000041);; Molecular Function: glutamate synthase (NADPH) activity (GO:0004355);; Molecular Function: iron ion binding (GO:0005506);; Molecular Function: protein binding (GO:0005515);; Cellular Component: mitochondrion (GO:0005739);; Cellular Component: cytosol (GO:0005829);; Cellular Component: plasma membrane (GO:0005886);; Biological Proce…	K00284|5e-50|ath:AT5G04140|GLU1	Ferredoxin-dependent glutamate synthase 1, chloroplastic OS=Arabidopsis thaliana GN=GLU1 PE=1 SV=2	Glutamate synthase (Fragment) GN=gogat OS=Beta vulgaris (Sugar beet) PE=2 SV=1	glutamate synthase [Beta vulgaris]	Arabidopsis lyrata subsp. lyrata ferredoxin-dependent glutamate synthase 1 (GLU1), mRNA
Tea_T3_Unigene_BMK.168	[E]	Amino acid transport and metabolism	Molecular Function: nucleotide binding (GO:0000166);; Molecular Function: glutamate synthase (NADPH) activity (GO:0004355);; Molecular Function: protein binding (GO:0005515);; Cellular Component: mitochondrion (GO:0005739);; Cellular Component: cytosol (GO:0005829);; Cellular Component: plasma membrane (GO:0005886);; Biological Process: glutamine metabolic process (GO:0006541);; Biological Proces…	K00284|3e-45|ath:AT5G04140|GLU1	Ferredoxin-dependent glutamate synthase 1, chloroplastic OS=Arabidopsis thaliana GN=GLU1 PE=1 SV=2	Glutamate synthase (Fragment) OS=Camellia sinensis (Tea) PE=2 SV=1	glutamate synthase [Camellia sinensis]	Arabidopsis lyrata subsp. lyrata ferredoxin-dependent glutamate synthase 1 (GLU1), mRNA
Tea_T3_Unigene_BMK.34417	[E]	Amino acid transport and metabolism	Molecular Function: protein binding (GO:0005515);; Cellular Component: mitochondrion (GO:0005739);; Biological Process: glutamine metabolic process (GO:0006541);; Biological Process: water transport (GO:0006833);; Biological Process: response to cold (GO:0009409);; Biological Process: response to light stimulus (GO:0009416);; Cellular Component: chloroplast stroma (GO:0009570);; Biological Proces…	K00284|1e-37|ath:AT5G04140|GLU1	Ferredoxin-dependent glutamate synthase 1, chloroplastic OS=Arabidopsis thaliana GN=GLU1 PE=1 SV=2	Ferredoxin-dependent glutamate synthase OS=Arabidopsis thaliana (Mouse-ear cress) PE=4 SV=1	ferredoxin-dependent glutamate synthase [Arabidopsis thaliana]	Arabidopsis thaliana mRNA for ferredoxin-dependent glutamate synthase, partial sequence., clone: RAFL17-35-E01
Tea_T3_Unigene_BMK.11442	[E]	Amino acid transport and metabolism	Molecular Function: nucleotide binding (GO:0000166);; Molecular Function: glutamate synthase (NADPH) activity (GO:0004355);; Molecular Function: protein binding (GO:0005515);; Cellular Component: mitochondrion (GO:0005739);; Cellular Component: cytosol (GO:0005829);; Cellular Component: plasma membrane (GO:0005886);; Biological Process: glutamine metabolic process (GO:0006541);; Biological Proces…	K00284|2e-81|ath:AT5G04140|GLU1	Ferredoxin-dependent glutamate synthase 1, chloroplastic OS=Arabidopsis thaliana GN=GLU1 PE=1 SV=2	Ferredoxin-dependent glutamate synthase GN=At5g04140 OS=Arabidopsis thaliana (Mouse-ear cress) PE=2 SV=1	ferredoxin-dependent glutamate synthase [Arabidopsis thaliana]	Arabidopsis lyrata subsp. lyrata ferredoxin-dependent glutamate synthase 1 (GLU1), mRNA
(GOGAT-NADPH/NADH) Glutamate synthase (NADPH/NADH)
Tea_T1_Unigene_BMK.33960	[E]	Amino acid transport and metabolism	Molecular Function: glutamate synthase (NADPH) activity (GO:0004355);; Molecular Function: binding (GO:0005488);; Molecular Function: protein binding (GO:0005515);; Cellular Component: cytosol (GO:0005829);; Cellular Component: plasma membrane (GO:0005886);; Biological Process: glutamate biosynthetic process (GO:0006537);; Biological Process: metabolic process (GO:0008152);; Cellular Component: c…	K00264|7e-39|isc:IscW_ISCW005873|ferredoxin-glutamate synthase, putative (EC:1.3.1.2 1.4.1.14)	Glutamate synthase [NADH] OS=Saccharomyces cerevisiae (strain ATCC 204508 / S288c) GN=GLT1 PE=1 SV=2	Glutamate synthase, NADH-dependent GN=GSN1 OS=Chlamydomonas reinhardtii (Chlamydomonas smithii) PE=1 SV=1	glutamate synthase [Uncinocarpus reesii 1704]	--
Tea_T1_Unigene_BMK.74798	[E]	Amino acid transport and metabolism	Molecular Function: nucleotide binding (GO:0000166);; Molecular Function: protein binding (GO:0005515);; Cellular Component: cytosol (GO:0005829);; Cellular Component: plasma membrane (GO:0005886);; Biological Process: glutamate metabolic process (GO:0006536);; Biological Process: glutamate biosynthetic process (GO:0006537);; Cellular Component: chloroplast (GO:0009507);; Molecular Function: disu…	--	Putative glutamate synthase [NADPH] OS=Schizosaccharomyces pombe (strain 972 / ATCC 24843) GN=SPAPB1E7.07 PE=2 SV=1	Glutamate synthase (NADH/NADPH-dependent), N-terminal part GN=GOGAT OS=Ectocarpus siliculosus (Brown alga) PE=4 SV=1	glutamate synthase (NADPH/NADH) [Wickerhamomyces ciferrii]	--
Tea_T1_Unigene_BMK.45916	[ER]	--	Molecular Function: nucleotide binding (GO:0000166);; Molecular Function: glutamate synthase (NADPH) activity (GO:0004355);; Molecular Function: protein binding (GO:0005515);; Cellular Component: cytosol (GO:0005829);; Cellular Component: plasma membrane (GO:0005886);; Biological Process: glutamate metabolic process (GO:0006536);; Biological Process: glutamate biosynthetic process (GO:0006537);; …	K00264|1e-85|phu:Phum_PHUM392470|ferredoxin-dependent glutamate synthase 2, putative (EC:1.4.1.14)	Glutamate synthase 1 [NADH], chloroplastic OS=Oryza sativa subsp. japonica GN=Os01g0681900 PE=2 SV=1	Putative uncharacterized protein gltD GN=gltD OS=Thalassiosira pseudonana (Marine diatom) PE=4 SV=1	hypothetical protein MELLADRAFT_48761 [Melampsora larici-populina 98AG31]	--
Tea_T1_Unigene_BMK.30559	[E]	Amino acid transport and metabolism	Molecular Function: nucleotide binding (GO:0000166);; Molecular Function: glutamate synthase (NADPH) activity (GO:0004355);; Molecular Function: protein binding (GO:0005515);; Cellular Component: cytosol (GO:0005829);; Cellular Component: plasma membrane (GO:0005886);; Biological Process: glutamate metabolic process (GO:0006536);; Biological Process: glutamate biosynthetic process (GO:0006537);; …	K00264|3e-48|isc:IscW_ISCW005873|ferredoxin-glutamate synthase, putative (EC:1.3.1.2 1.4.1.14)	Glutamate synthase [NADH], amyloplastic OS=Medicago sativa PE=1 SV=1	Putative uncharacterized protein GN=VIT_16s0098g00290 OS=Vitis vinifera (Grape) PE=4 SV=1	hypothetical protein [Tuber melanosporum Mel28]	Pichia sorbitophila strain CBS 7064 chromosome H complete sequence
Tea_T2_Unigene_BMK.18688	[E]	Amino acid transport and metabolism	Molecular Function: sugar:hydrogen symporter activity (GO:0005351);; Molecular Function: iron ion binding (GO:0005506);; Molecular Function: protein binding (GO:0005515);; Cellular Component: mitochondrion (GO:0005739);; Cellular Component: cytosol (GO:0005829);; Cellular Component: plasma membrane (GO:0005886);; Biological Process: gluconeogenesis (GO:0006094);; Biological Process: glycolysis (G…	K00264|6e-55|pop:POPTR_594762|hypothetical protein	Glutamate synthase [NADH], amyloplastic OS=Medicago sativa PE=1 SV=1	Uncharacterized protein GN=Solyc03g083440.2 OS=Solanum lycopersicum (Tomato) PE=4 SV=1	predicted protein [Populus trichocarpa]	PREDICTED: Vitis vinifera glutamate synthase 1 [NADH], chloroplastic-like (LOC100246868), mRNA
Tea_T1_Unigene_BMK.38730	[E]	Amino acid transport and metabolism	Molecular Function: glutamate synthase (NADPH) activity (GO:0004355);; Molecular Function: iron ion binding (GO:0005506);; Molecular Function: protein binding (GO:0005515);; Cellular Component: mitochondrion (GO:0005739);; Cellular Component: cytosol (GO:0005829);; Cellular Component: plasma membrane (GO:0005886);; Biological Process: glutamate biosynthetic process (GO:0006537);; Biological Proce…	K00264|3e-35|dpe:Dper_GL16188|GL16188 gene product from transcript GL16188-RA	Putative glutamate synthase [NADPH] OS=Schizosaccharomyces pombe (strain 972 / ATCC 24843) GN=SPAPB1E7.07 PE=2 SV=1	Uncharacterized protein GN=Si020943m.g OS=Setaria italica (Foxtail millet) PE=4 SV=1	hypothetical protein MPER_04905 [Moniliophthora perniciosa FA553]	Naumovozyma dairenensis CBS 421 hypothetical protein (NDAI0A01860), mRNA
Tea_T4_Unigene_BMK.68558	[E]	Amino acid transport and metabolism	Molecular Function: glutamate synthase (NADPH) activity (GO:0004355);; Molecular Function: sugar:hydrogen symporter activity (GO:0005351);; Molecular Function: iron ion binding (GO:0005506);; Molecular Function: protein binding (GO:0005515);; Cellular Component: mitochondrion (GO:0005739);; Cellular Component: cytosol (GO:0005829);; Cellular Component: plasma membrane (GO:0005886);; Biological Pr…	K00264|0.0|rcu:RCOM_1579610|glutamate synthase, putative (EC:1.4.1.14)	Glutamate synthase 1 [NADH], chloroplastic OS=Arabidopsis thaliana GN=GLT1 PE=1 SV=2	Putative uncharacterized protein GN=VIT_16s0098g00290 OS=Vitis vinifera (Grape) PE=4 SV=1	PREDICTED: glutamate synthase 1 [NADH], chloroplastic-like [Vitis vinifera]	PREDICTED: Vitis vinifera glutamate synthase 1 [NADH], chloroplastic-like (LOC100246868), mRNA
Tea_T1_Unigene_BMK.45917	[ER]	--	Molecular Function: glutamate synthase (NADPH) activity (GO:0004355);; Molecular Function: iron ion binding (GO:0005506);; Molecular Function: protein binding (GO:0005515);; Cellular Component: mitochondrion (GO:0005739);; Cellular Component: cytosol (GO:0005829);; Cellular Component: plasma membrane (GO:0005886);; Biological Process: glutamate biosynthetic process (GO:0006537);; Cellular Compone…	K00264|6e-53|cci:CC1G_13933|glutamate synthase	Glutamate synthase 1 [NADH], chloroplastic OS=Arabidopsis thaliana GN=GLT1 PE=1 SV=2	Putative uncharacterized protein GN=SELMODRAFT_138651 OS=Selaginella moellendorffii (Spikemoss) PE=4 SV=1	hypothetical protein SERLA73DRAFT_93995 [Serpula lacrymans var. lacrymans S7.3]	Fusarium fujikuroi gltA gene for glutamate synthase, exons 1-3, strain IMI58289
Tea_T4_Unigene_BMK.67728	--	--	Biological Process: metabolic process (GO:0008152);; Molecular Function: glutamate synthase activity (GO:0015930);; Molecular Function: oxidoreductase activity, acting on the CH-NH2 group of donors, NAD or NADP as acceptor (GO:0016639);; Molecular Function: ion binding (GO:0043167);;	K00264|4e-07|pop:POPTR_824538|hypothetical protein	--	Putative NADH-dependent glutamate synthase 1 (Fragment) OS=Capsicum annuum (Bell pepper) PE=2 SV=1	putative NADH-dependent glutamate synthase 1 [Capsicum annuum]	PREDICTED: Vitis vinifera glutamate synthase 1 [NADH], chloroplastic-like (LOC100246868), mRNA
Tea_T1_Unigene_BMK.10257	[E]	Amino acid transport and metabolism	Molecular Function: nucleotide binding (GO:0000166);; Molecular Function: protein binding (GO:0005515);; Cellular Component: cytosol (GO:0005829);; Cellular Component: plasma membrane (GO:0005886);; Biological Process: glutamate biosynthetic process (GO:0006537);; Cellular Component: chloroplast (GO:0009507);; Cellular Component: plastid (GO:0009536);; Molecular Function: disulfide oxidoreductase…	K00264|6e-29|nvi:100122109|NV11658	Glutamate synthase 1 [NADH], chloroplastic OS=Oryza sativa subsp. japonica GN=Os01g0681900 PE=2 SV=1	Glutamate synthase GN=GLT OS=Micromonas sp. (strain RCC299 / NOUM17) PE=4 SV=1	glutamate synthase [Micromonas sp. RCC299]	--
Tea_T1_Unigene_BMK.689	[E]	Amino acid transport and metabolism	Molecular Function: nucleotide binding (GO:0000166);; Molecular Function: glutamate synthase (NADPH) activity (GO:0004355);; Molecular Function: iron ion binding (GO:0005506);; Molecular Function: protein binding (GO:0005515);; Cellular Component: cytosol (GO:0005829);; Cellular Component: plasma membrane (GO:0005886);; Biological Process: glutamate biosynthetic process (GO:0006537);; Molecular F…	K00264|2e-39|nvi:100122109|NV11658	Glutamate synthase 1 [NADH], chloroplastic OS=Arabidopsis thaliana GN=GLT1 PE=1 SV=2	NADH-dependent glutamate synthase (Fragment) GN=NGS OS=Oryza brachyantha PE=4 SV=1	NADH-dependent glutamate synthase, partial [Oryza brachyantha]	--
Tea_T1_Unigene_BMK.85762	[E]	Amino acid transport and metabolism	Molecular Function: nucleotide binding (GO:0000166);; Molecular Function: sugar:hydrogen symporter activity (GO:0005351);; Cellular Component: mitochondrion (GO:0005739);; Cellular Component: cytosol (GO:0005829);; Cellular Component: plasma membrane (GO:0005886);; Biological Process: gluconeogenesis (GO:0006094);; Biological Process: glycolysis (GO:0006096);; Biological Process: glutamate biosyn…	K00264|2e-31|api:100158883|similar to CG9674 CG9674-PA	Glutamate synthase 1 [NADH], chloroplastic OS=Oryza sativa subsp. japonica GN=Os01g0681900 PE=2 SV=1	Putative uncharacterized protein Sb03g031310 GN=Sb03g031310 OS=Sorghum bicolor (Sorghum) PE=4 SV=1	hypothetical protein SORBIDRAFT_03g031310 [Sorghum bicolor]	--
GGT(Gamma-glutamyl transpeptidase)
Tea_T2_Unigene_BMK.38431	[E]	Amino acid transport and metabolism	Biological Process: regulation of immune system process (GO:0002682);; Molecular Function: gamma-glutamyltransferase activity (GO:0003840);; Molecular Function: binding (GO:0005488);; Cellular Component: nucleus (GO:0005634);; Cellular Component: vacuole (GO:0005773);; Biological Process: glutathione biosynthetic process (GO:0006750);; Biological Process: glutathione catabolic process (GO:0006751…	K00681|0.0|vvi:100247429|hypothetical protein LOC100247429	Gamma-glutamyltranspeptidase 1 OS=Schizosaccharomyces pombe (strain 972 / ATCC 24843) GN=ggt1 PE=2 SV=1	Putative uncharacterized protein GN=VIT_11s0016g02830 OS=Vitis vinifera (Grape) PE=4 SV=1	PREDICTED: gamma-glutamyltranspeptidase 1 [Vitis vinifera]	PREDICTED: Vitis vinifera gamma-glutamyltranspeptidase 1-like (LOC100247429), mRNA
Tea_T1_Unigene_BMK.12780	[E]	Amino acid transport and metabolism	Biological Process: regulation of immune system process (GO:0002682);; Molecular Function: gamma-glutamyltransferase activity (GO:0003840);; Molecular Function: protein binding (GO:0005515);; Biological Process: glutathione biosynthetic process (GO:0006750);; Biological Process: spermatogenesis (GO:0007283);; Biological Process: response to organic substance (GO:0010033);; Cellular Component: int…	--	Gamma-glutamyltranspeptidase 1 OS=Rattus norvegicus GN=Ggt1 PE=1 SV=4	Putative uncharacterized protein GN=CHLNCDRAFT_141864 OS=Chlorella variabilis (Green alga) PE=4 SV=1	hypothetical protein UM02291.1 [Ustilago maydis 521]	--
Tea_T4_Unigene_BMK.61745	[E]	Amino acid transport and metabolism	Biological Process: response to hypoxia (GO:0001666);; Biological Process: regulation of immune system process (GO:0002682);; Molecular Function: gamma-glutamyltransferase activity (GO:0003840);; Molecular Function: L-alanine:2-oxoglutarate aminotransferase activity (GO:0004021);; Molecular Function: protein binding (GO:0005515);; Cellular Component: mitochondrion (GO:0005739);; Cellular Componen…	K00681|0.0|pop:POPTR_174370|hypothetical protein	Gamma-glutamyltranspeptidase 1 OS=Schizosaccharomyces pombe (strain 972 / ATCC 24843) GN=ggt1 PE=2 SV=1	Uncharacterized protein GN=Solyc05g051780.2 OS=Solanum lycopersicum (Tomato) PE=4 SV=1	predicted protein [Populus trichocarpa]	Populus trichocarpa predicted protein, mRNA
TS(Theanine synthetase)
Tea_T4_Unigene_BMK.3573	--	--	--	--	--	--	--	Camellia sinensis cultivar Anji Baicha theanine synthetase mRNA, complete cds
Tea_T4_Unigene_BMK.38921	--	--	--	--	--	--	--	Camellia sinensis cultivar Anji Baicha theanine synthetase mRNA, complete cds
Tea_T2_Unigene_BMK.49544	--	--	--	--	--	--	--	Camellia sinensis cultivar Anji Baicha theanine synthetase mRNA, complete cds
Tea_T4_Unigene_BMK.51422	--	--	--	--	--	--	--	Camellia sinensis cultivar Anji Baicha theanine synthetase mRNA, complete cds
Tea_T1_Unigene_BMK.15541	--	--	--	--	--	--	--	Camellia sinensis cultivar Anji Baicha theanine synthetase mRNA, complete cds
Tea_T1_Unigene_BMK.58890	--	--	--	--	--	--	--	Camellia sinensis cultivar Anji Baicha theanine synthetase mRNA, complete cds
Tea_T4_Unigene_BMK.48708	--	--	--	--	--	--	--	Camellia sinensis cultivar Anji Baicha theanine synthetase mRNA, complete cds
Tea_T4_Unigene_BMK.35719	--	--	--	--	--	--	--	Camellia sinensis cultivar Anji Baicha theanine synthetase mRNA, complete cds
Tea_T2_Unigene_BMK.20353	--	--	--	--	--	--	--	Camellia sinensis cultivar Anji Baicha theanine synthetase mRNA, complete cds
Tea_T4_Unigene_BMK.53293	--	--	--	--	--	--	--	Camellia sinensis cultivar Anji Baicha theanine synthetase mRNA, complete cds
Tea_T3_Unigene_BMK.22246	--	--	--	--	--	--	--	Camellia sinensis cultivar Anji Baicha theanine synthetase mRNA, complete cds
GS(Glutamine synthetase)
Tea_T3_Unigene_BMK.11458	[E]	Amino acid transport and metabolism	Molecular Function: glutamate-ammonia ligase activity (GO:0004356);; Molecular Function: copper ion binding (GO:0005507);; Molecular Function: protein binding (GO:0005515);; Molecular Function: ATP binding (GO:0005524);; Cellular Component: cell wall (GO:0005618);; Cellular Component: plasma membrane (GO:0005886);; Biological Process: glutamine biosynthetic process (GO:0006542);; Biological Proce…	K01915|5e-45|ath:AT3G17820|GLN1.3	Glutamine synthetase cytosolic isozyme 1-3 OS=Arabidopsis thaliana GN=GLN1-3 PE=1 SV=1	Glutamine synthetase OS=Raphanus sativus (Radish) PE=2 SV=1	glutamine synthetase [Raphanus sativus]	Raphanus sativus gs1 alpha mRNA for glutamine synthetase, complete cds
Tea_T3_Unigene_BMK.8703	[E]	Amino acid transport and metabolism	Biological Process: neurotransmitter uptake (GO:0001504);; Molecular Function: glutamate-ammonia ligase activity (GO:0004356);; Molecular Function: ATP binding (GO:0005524);; Cellular Component: cytosol (GO:0005829);; Biological Process: glutamate catabolic process (GO:0006538);; Biological Process: glutamine biosynthetic process (GO:0006542);; Biological Process: cell proliferation (GO:0008283);…	K01915|5e-44|aga:AgaP_AGAP002355|AGAP002355-PA	Glutamine synthetase OS=Panulirus argus PE=2 SV=1	Glutamine synthetase OS=Lagenidium giganteum PE=2 SV=1	glutamine synthetase [Lagenidium giganteum]	Schizosaccharomyces japonicus yFS275 glutamate-ammonia ligase Gln1, mRNA
Tea_T3_Unigene_BMK.4063	[E]	Amino acid transport and metabolism	Molecular Function: glutamate-ammonia ligase activity (GO:0004356);; Molecular Function: copper ion binding (GO:0005507);; Molecular Function: ATP binding (GO:0005524);; Cellular Component: cytoplasm (GO:0005737);; Cellular Component: plasma membrane (GO:0005886);; Biological Process: glutamine biosynthetic process (GO:0006542);; Biological Process: nitrogen fixation (GO:0009399);; Cellular Compo…	K01915|2e-30|zma:542214|gln4, gln1-3, gs1-3	Glutamine synthetase root isozyme 3 OS=Zea mays GN=GLN4 PE=1 SV=1	Uncharacterized protein OS=Zea mays (Maize) PE=2 SV=1	unknown [Zea mays]	Triticum aestivum glutamine synthetase isoform GSr1 (GS) gene, complete cds
Tea_T3_Unigene_BMK.452	[E]	Amino acid transport and metabolism	Molecular Function: glutamate-ammonia ligase activity (GO:0004356);; Molecular Function: ATP binding (GO:0005524);; Cellular Component: mitochondrion (GO:0005739);; Biological Process: glycolysis (GO:0006096);; Biological Process: pentose-phosphate shunt (GO:0006098);; Biological Process: glutamine biosynthetic process (GO:0006542);; Biological Process: water transport (GO:0006833);; Biological P…	K01915|4e-68|ath:AT5G35630|GS2	Glutamine synthetase, chloroplastic OS=Brassica napus GN=GLN2 PE=2 SV=1	Glutamine synthetase (Precursor) GN=gln OS=Brassica napus (Rape) PE=2 SV=1	chloroplast glutamine synthetase [Brassica rapa subsp. chinensis]	Brassica napus mRNA for plastidic glutamine synthetase isoform (BnGSL2)
Tea_T3_Unigene_BMK.34053	[E]	Amino acid transport and metabolism	Molecular Function: glutamate-ammonia ligase activity (GO:0004356);; Molecular Function: copper ion binding (GO:0005507);; Molecular Function: ATP binding (GO:0005524);; Cellular Component: plasma membrane (GO:0005886);; Biological Process: glutamine biosynthetic process (GO:0006542);; Biological Process: nitrogen fixation (GO:0009399);; Cellular Component: chloroplast (GO:0009507);; Biological P…	K01915|5e-40|pop:POPTR_710678|glutamine synthetase (EC:6.3.1.2)	Glutamine synthetase cytosolic isozyme 1-3 OS=Arabidopsis thaliana GN=GLN1-3 PE=1 SV=1	Glutamine synthetase OS=Raphanus sativus (Radish) PE=2 SV=1	glutamine synthetase [Raphanus sativus]	Raphanus sativus gs1 alpha mRNA for glutamine synthetase, complete cds
Tea_T2_Unigene_BMK.12116	[J]	Translation, ribosomal structure and biogenesis	Molecular Function: glutamine-tRNA ligase activity (GO:0004819);; Molecular Function: ATP binding (GO:0005524);; Cellular Component: cytoplasm (GO:0005737);; Biological Process: glutaminyl-tRNA aminoacylation (GO:0006425);; Biological Process: ovule development (GO:0048481);;	K01886|5e-44|vvi:100245668|similar to Glutaminyl-tRNA synthetase	Glutamine--tRNA ligase OS=Lupinus luteus PE=2 SV=2	Putative uncharacterized protein GN=VITISV_036765 OS=Vitis vinifera (Grape) PE=4 SV=1	hypothetical protein VITISV_036765 [Vitis vinifera]	PREDICTED: Vitis vinifera tRNA-glutamine synthetase-like, transcript variant 2 (LOC100245668), mRNA
Tea_T3_Unigene_BMK.15882	[E]	Amino acid transport and metabolism	Molecular Function: nucleotide binding (GO:0000166);; Biological Process: neurotransmitter uptake (GO:0001504);; Molecular Function: glutamate decarboxylase activity (GO:0004351);; Molecular Function: glutamate-ammonia ligase activity (GO:0004356);; Molecular Function: ATP binding (GO:0005524);; Cellular Component: mitochondrion (GO:0005739);; Cellular Component: Golgi apparatus (GO:0005794);; Ce…	K01915|3e-65|api:100160139|Gs2	Glutamine synthetase OS=Panulirus argus PE=2 SV=1	Glutamine synthetase GN=Esi_0188_0004 OS=Ectocarpus siliculosus (Brown alga) PE=3 SV=1	YPR035Wp-like protein [Saccharomyces cerevisiae AWRI1631]	Yarrowia lipolytica YALI0F00506p (YALI0F00506g) mRNA, complete cds
Tea_T2_Unigene_BMK.52923	[E]	Amino acid transport and metabolism	Molecular Function: glutamate-ammonia ligase activity (GO:0004356);; Molecular Function: ATP binding (GO:0005524);; Cellular Component: mitochondrion (GO:0005739);; Biological Process: glycolysis (GO:0006096);; Biological Process: pentose-phosphate shunt (GO:0006098);; Biological Process: glutamine biosynthetic process (GO:0006542);; Biological Process: water transport (GO:0006833);; Biological P…	K01915|0.0|pop:POPTR_725763|glutamine synthetase	Glutamine synthetase, chloroplastic OS=Daucus carota GN=GLN2 PE=2 SV=1	Glutamine synthetase GN=POPTRDRAFT_725763 OS=Populus trichocarpa (Western balsam poplar) PE=3 SV=1	predicted protein [Populus trichocarpa]	Juglans nigra glutamine synthetase precursor (plGS) mRNA, complete cds; nuclear gene for chloroplast product
Tea_T1_Unigene_BMK.54286	[E]	Amino acid transport and metabolism	Molecular Function: glutamate-ammonia ligase activity (GO:0004356);; Molecular Function: ATP binding (GO:0005524);; Biological Process: glutamine biosynthetic process (GO:0006542);; Biological Process: response to abscisic acid stimulus (GO:0009737);;	--	Glutamine synthetase OS=Staphylococcus aureus (strain MW2) GN=glnA PE=3 SV=1	Glutamine synthetase (Fragment) GN=GSI OS=Saccharum officinarum (Sugarcane) PE=2 SV=1	glutamine synthetase, partial [Saccharum officinarum]	Camellia sinensis clone 1 glutamine synthetase mRNA, complete cds
Tea_T1_Unigene_BMK.37170	[E]	Amino acid transport and metabolism	Molecular Function: glutamate-ammonia ligase activity (GO:0004356);; Molecular Function: copper ion binding (GO:0005507);; Molecular Function: ATP binding (GO:0005524);; Cellular Component: plasma membrane (GO:0005886);; Biological Process: glutamine biosynthetic process (GO:0006542);; Biological Process: nitrogen fixation (GO:0009399);; Cellular Component: chloroplast (GO:0009507);; Biological P…	K01915|2e-51|pop:POPTR_834185|glutamine synthetase (EC:6.3.1.2)	Glutamine synthetase cytosolic isozyme 1-1 OS=Arabidopsis thaliana GN=GLN1-1 PE=1 SV=2	Glutamine synthetase GN=CsGS1;2 OS=Camellia sinensis (Tea) PE=2 SV=1	glutamine synthetase [Camellia sinensis]	Camellia sinensis cultivar Longjing43 cytosolic glutamine synthetase mRNA, complete cds
Tea_T3_Unigene_BMK.33649	[E]	Amino acid transport and metabolism	Molecular Function: glutamate-ammonia ligase activity (GO:0004356);; Molecular Function: copper ion binding (GO:0005507);; Molecular Function: ATP binding (GO:0005524);; Cellular Component: plasma membrane (GO:0005886);; Biological Process: glutamine biosynthetic process (GO:0006542);; Biological Process: nitrogen fixation (GO:0009399);; Cellular Component: plasmodesma (GO:0009506);; Cellular Com…	K01915|5e-41|ath:AT3G17820|GLN1.3	Glutamine synthetase cytosolic isozyme 1-3 OS=Arabidopsis thaliana GN=GLN1-3 PE=1 SV=1	Putative glutamine synthase (Fragment) GN=gts1 OS=Solanum lycopersicum (Tomato) PE=2 SV=1	putative glutamine synthase [Solanum lycopersicum]	Raphanus sativus gs1 alpha mRNA for glutamine synthetase, complete cds
Tea_T2_Unigene_BMK.18875	[E]	Amino acid transport and metabolism	Molecular Function: nucleotide binding (GO:0000166);; Biological Process: neurotransmitter uptake (GO:0001504);; Molecular Function: glutamate-ammonia ligase activity (GO:0004356);; Molecular Function: ATP binding (GO:0005524);; Cellular Component: cytosol (GO:0005829);; Biological Process: glutamate catabolic process (GO:0006538);; Biological Process: glutamine biosynthetic process (GO:0006542);…	K01915|6e-41|tca:656087|similar to CG1743-PB, isoform B	Glutamine synthetase OS=Panulirus argus PE=2 SV=1	Glutamine synthetase OS=Leptolegnia chapmanii PE=2 SV=1	glutamine synthetase [Cryptococcus neoformans var. neoformans]	--
Tea_T1_Unigene_BMK.1232	[E]	Amino acid transport and metabolism	Molecular Function: nucleotide binding (GO:0000166);; Biological Process: neurotransmitter uptake (GO:0001504);; Molecular Function: glutamate decarboxylase activity (GO:0004351);; Molecular Function: glutamate-ammonia ligase activity (GO:0004356);; Molecular Function: ATP binding (GO:0005524);; Cellular Component: mitochondrion (GO:0005739);; Cellular Component: Golgi apparatus (GO:0005794);; Ce…	K01915|2e-33|hmg:100206852|similar to GLutamiNe synthetase (glutamate-ammonia ligase) family member (gln-3)	Glutamine synthetase OS=Xenopus laevis GN=glul PE=2 SV=1	Glutamine synthetase OS=Leptolegnia chapmanii PE=2 SV=1	Glutamine synthetase (Glutamate--ammonia ligase) (GS) [Scheffersomyces stipitis CBS 6054]	--
Tea_T1_Unigene_BMK.14852	[E]	Amino acid transport and metabolism	Molecular Function: nucleotide binding (GO:0000166);; Biological Process: neurotransmitter uptake (GO:0001504);; Molecular Function: glutamate decarboxylase activity (GO:0004351);; Molecular Function: glutamate-ammonia ligase activity (GO:0004356);; Molecular Function: ATP binding (GO:0005524);; Cellular Component: mitochondrion (GO:0005739);; Cellular Component: cytosol (GO:0005829);; Biological…	K01915|7e-32|smm:Smp_091460|glutamine synthetase 1 2 (glutamate-amonia ligase) (gs)	Glutamine synthetase OS=Homo sapiens GN=GLUL PE=1 SV=4	Cytosolic glutamine synthetase II OS=Emiliania huxleyi CCMP1516 PE=2 SV=1	glutamine synthetase [Auricularia delicata TFB-10046 SS5]	--
Tea_T2_Unigene_BMK.12124	--	--	Molecular Function: glutamate-ammonia ligase activity (GO:0004356);; Molecular Function: ATP binding (GO:0005524);; Cellular Component: cytoplasm (GO:0005737);; Biological Process: glutamine biosynthetic process (GO:0006542);; Biological Process: nitrogen fixation (GO:0009399);;	K01915|4e-13|osa:4330649|Os02g0735200	Glutamine synthetase OS=Nicotiana plumbaginifolia PE=2 SV=1	Glutamine synthetase GN=CsGS1;2 OS=Camellia sinensis (Tea) PE=2 SV=1	glutamine synthetase [Camellia sinensis]	Camellia sinensis CsGS1;2 mRNA for glutamine synthetase, complete cds
Tea_T3_Unigene_BMK.7337	[E]	Amino acid transport and metabolism	Molecular Function: glutamate-ammonia ligase activity (GO:0004356);; Molecular Function: ATP binding (GO:0005524);; Cellular Component: mitochondrion (GO:0005739);; Biological Process: glycolysis (GO:0006096);; Biological Process: pentose-phosphate shunt (GO:0006098);; Biological Process: glutamine biosynthetic process (GO:0006542);; Biological Process: water transport (GO:0006833);; Biological P…	K01915|1e-146|ath:AT5G35630|GS2	Glutamine synthetase, chloroplastic OS=Brassica napus GN=GLN2 PE=2 SV=1	Glutamine synthetase OS=Brassica rapa subsp. chinensis (Pak-choi) PE=2 SV=1	chloroplast glutamine synthetase [Brassica rapa subsp. chinensis]	Brassica rapa subsp. chinensis chloroplast glutamine synthetase mRNA, complete cds; nuclear gene for chloroplast product
Tea_T4_Unigene_BMK.28374	[E]	Amino acid transport and metabolism	Molecular Function: glutamate-ammonia ligase activity (GO:0004356);; Molecular Function: ATP binding (GO:0005524);; Cellular Component: cytoplasm (GO:0005737);; Cellular Component: cytosol (GO:0005829);; Biological Process: glutamine biosynthetic process (GO:0006542);; Biological Process: nitrogen fixation (GO:0009399);; Biological Process: response to sucrose stimulus (GO:0009744);; Biological P…	K01915|0.0|vvi:100266191|GS, 1, GS1, GS1-1	Glutamine synthetase cytosolic isozyme 1 OS=Vitis vinifera GN=GS1-1 PE=2 SV=1	Glutamine synthetase GN=CsGS1;3 OS=Camellia sinensis (Tea) PE=2 SV=1	glutamine synthetase [Camellia sinensis]	Camellia sinensis CsGS1;3 mRNA for glutamine synthetase, complete cds
Tea_T1_Unigene_BMK.18601	[E]	Amino acid transport and metabolism	Molecular Function: nucleotide binding (GO:0000166);; Biological Process: neurotransmitter uptake (GO:0001504);; Molecular Function: glutamate-ammonia ligase activity (GO:0004356);; Cellular Component: cytosol (GO:0005829);; Biological Process: glutamate catabolic process (GO:0006538);; Biological Process: glutamine biosynthetic process (GO:0006542);; Biological Process: nitrogen compound metabol…	K01915|1e-114|xla:447599|MGC84751 protein	Glutamine synthetase OS=Tuber borchii GN=GLN1 PE=2 SV=1	Glutamine synthetase GN=GSII OS=Chlorella protothecoides (Green microalga) PE=2 SV=1	glutamine synthetase II [Auxenochlorella protothecoides]	Yarrowia lipolytica YALI0F00506p (YALI0F00506g) mRNA, complete cds
Tea_T3_Unigene_BMK.5275	[E]	Amino acid transport and metabolism	Molecular Function: catalytic activity (GO:0003824);; Molecular Function: glutamate-ammonia ligase activity (GO:0004356);; Molecular Function: ATP binding (GO:0005524);; Cellular Component: cytosol (GO:0005829);; Biological Process: glutamine biosynthetic process (GO:0006542);; Biological Process: nitrogen compound metabolic process (GO:0006807);; Biological Process: nitrogen fixation (GO:0009399…	K01915|9e-70|sdy:SDY_3873|glnA	Glutamine synthetase OS=Shigella flexneri GN=glnA PE=3 SV=2	Putative uncharacterized protein GN=SELMODRAFT_438930 OS=Selaginella moellendorffii (Spikemoss) PE=3 SV=1	Glutamine synthetase, glutamate--ammonia ligase [Paulinella chromatophora]	--
Tea_T3_Unigene_BMK.18830	[E]	Amino acid transport and metabolism	Molecular Function: glutamate-ammonia ligase activity (GO:0004356);; Molecular Function: copper ion binding (GO:0005507);; Molecular Function: ATP binding (GO:0005524);; Cellular Component: plasma membrane (GO:0005886);; Biological Process: glutamine biosynthetic process (GO:0006542);; Biological Process: nitrogen fixation (GO:0009399);; Cellular Component: chloroplast (GO:0009507);; Biological P…	K01915|5e-67|ath:AT3G17820|GLN1.3	Glutamine synthetase cytosolic isozyme 1-3 OS=Arabidopsis thaliana GN=GLN1-3 PE=1 SV=1	Glutamine synthetase GN=ARALYDRAFT_479266 OS=Arabidopsis lyrata subsp. lyrata (Lyre-leaved rock-cress) PE=3 SV=1	ATGSKB6 [Arabidopsis lyrata subsp. lyrata]	Arabidopsis lyrata subsp. lyrata ATGSKB6, mRNA
Tea_T1_Unigene_BMK.42764	--	--	--	K01915|2e-08|vvi:100266191|GS, 1, GS1, GS1-1	Glutamine synthetase OS=Hordeum vulgare PE=2 SV=1	Glutamine synthetase (Fragment) GN=CsGS1;2 OS=Camellia sinensis (Tea) PE=3 SV=1	glutamine synthetase, partial [Camellia sinensis]	Camellia sinensis cultivar Longjing43 cytosolic glutamine synthetase mRNA, complete cds
Tea_T2_Unigene_BMK.31378	[E]	Amino acid transport and metabolism	Biological Process: neurotransmitter uptake (GO:0001504);; Molecular Function: glutamate decarboxylase activity (GO:0004351);; Molecular Function: glutamate-ammonia ligase activity (GO:0004356);; Molecular Function: ATP binding (GO:0005524);; Cellular Component: cytoplasm (GO:0005737);; Cellular Component: mitochondrion (GO:0005739);; Cellular Component: Golgi apparatus (GO:0005794);; Cellular Co…	K01915|3e-62|api:100160139|Gs2	Glutamine synthetase OS=Panulirus argus PE=2 SV=1	Glutamine synthetase GN=Esi_0188_0004 OS=Ectocarpus siliculosus (Brown alga) PE=3 SV=1	YPR035Wp-like protein [Saccharomyces cerevisiae AWRI1631]	Pichia sorbitophila strain CBS 7064 chromosome M complete sequence
Tea_T3_Unigene_BMK.5056	[J]	Translation, ribosomal structure and biogenesis	Molecular Function: glutamate-tRNA ligase activity (GO:0004818);; Molecular Function: glutamine-tRNA ligase activity (GO:0004819);; Molecular Function: proline-tRNA ligase activity (GO:0004827);; Molecular Function: protein binding (GO:0005515);; Molecular Function: ATP binding (GO:0005524);; Cellular Component: mitochondrial matrix (GO:0005759);; Cellular Component: cytosol (GO:0005829);; Biolog…	K01886|4e-22|ath:AT1G25350|OVA9	Glutamine--tRNA ligase OS=Lupinus luteus PE=2 SV=2	tRNA-glutamine synthetase, putative GN=F4F7.26 OS=Arabidopsis thaliana (Mouse-ear cress) PE=3 SV=1	probable glutaminyl-tRNA synthetase (glnrs) [imported] - Arabidopsis thaliana	Arabidopsis lyrata subsp. lyrata hypothetical protein, mRNA
Tea_T1_Unigene_BMK.11941	--	--	--	--	--	--	--	Camellia sinensis CsGS1;1 mRNA for glutamine synthetase, complete cds
Tea_T2_Unigene_BMK.10841	--	--	--	--	--	--	--	Camellia sinensis clone 1 glutamine synthetase mRNA, complete cds
Tea_T3_Unigene_BMK.23657	--	--	--	--	--	--	--	Camellia sinensis GS1;3 gene for glutamine synthetase, partial cds, allele: GS2B-longer fragment
Tea_T4_Unigene_BMK.64345	--	--	--	--	--	--	--	Camellia sinensis cultivar Longjing43 cytosolic glutamine synthetase mRNA, complete cds
Tea_T2_Unigene_BMK.15231	--	--	--	--	--	--	--	Nicotiana velutina partial nepGS gene for chloroplast expressed glutamine synthetase, clone C_S, exons 7-11
Tea_T1_Unigene_BMK.35551	--	--	--	--	--	--	--	Camellia sinensis GS1;3 gene for glutamine synthetase, partial cds, allele: GS2B-longer fragment
Tea_T4_Unigene_BMK.4051	--	--	--	--	--	--	--	Camellia sinensis CsGS1;2 gene for glutamine synthetase, partial cds, allele: GS1C-1320bp fragment
Tea_T2_Unigene_BMK.10869	--	--	--	--	--	--	--	Camellia sinensis CsGS1;1 mRNA for glutamine synthetase, complete cds
Tea_T1_Unigene_BMK.5258	--	--	--	--	--	--	--	Camellia sinensis GS1;3 gene for glutamine synthetase, partial cds, allele: GS2B-longer fragment
Tea_T2_Unigene_BMK.22071	--	--	--	--	--	--	--	Camellia sinensis CsGS1;2 gene for glutamine synthetase, partial cds, allele: GS1C-1320bp fragment
Tea_T1_Unigene_BMK.55113	--	--	--	--	--	--	--	Camellia sinensis CsGS1;2 gene for glutamine synthetase, partial cds, allele: GS1C-874bp fragment
Tea_T4_Unigene_BMK.62279	--	--	--	--	--	--	--	Camellia sinensis GS1;3 gene for glutamine synthetase, partial cds, allele: GS2B-longer fragment
Tea_T1_Unigene_BMK.71498	--	--	--	--	--	--	--	Camellia sinensis GS1;3 gene for glutamine synthetase, partial cds, allele: GS2B-longer fragment
Tea_T1_Unigene_BMK.12624	--	--	--	--	--	--	--	Camellia sinensis CsGS1;2 gene for glutamine synthetase, partial cds, allele: GS1C-1320bp fragment
Tea_T2_Unigene_BMK.29565	--	--	--	--	--	--	--	Camellia sinensis CsGS1;2 gene for glutamine synthetase, partial cds, allele: GS1C-874bp fragment
Tea_T4_Unigene_BMK.51839	--	--	--	--	--	--	--	Camellia sinensis GS1;3 gene for glutamine synthetase, partial cds, allele: GS2B-longer fragment
Tea_T1_Unigene_BMK.33628	--	--	--	--	--	--	--	Camellia sinensis CsGS1;1 mRNA for glutamine synthetase, complete cds
Tea_T4_Unigene_BMK.40315	--	--	--	--	--	--	--	Camellia sinensis CsGS1;2 gene for glutamine synthetase, partial cds, allele: GS1C-1320bp fragment
Tea_T1_Unigene_BMK.16611	--	--	--	--	--	--	--	Camellia sinensis GS1;3 gene for glutamine synthetase, partial cds, allele: GS2B-shorter fragment
Tea_T4_Unigene_BMK.45459	--	--	--	--	--	--	--	Camellia sinensis CsGS1;2 gene for glutamine synthetase, partial cds, allele: GS1C-1320bp fragment
Tea_T3_Unigene_BMK.17972	--	--	--	--	--	--	--	Camellia sinensis CsGS1;2 gene for glutamine synthetase, partial cds, allele: GS1C-874bp fragment
Tea_T1_Unigene_BMK.33837	--	--	--	--	--	--	--	Camellia sinensis CsGS1;1 mRNA for glutamine synthetase, complete cds
Tea_T2_Unigene_BMK.43285	--	--	--	--	--	--	--	Camellia sinensis cultivar Longjing43 cytosolic glutamine synthetase mRNA, complete cds
Tea_T4_Unigene_BMK.62350	--	--	--	--	--	--	--	Camellia sinensis GS1;3 gene for glutamine synthetase, partial cds, allele: GS2B-longer fragment
Tea_T4_Unigene_BMK.15139	--	--	--	--	--	--	--	Camellia sinensis clone 2 glutamine synthetase mRNA, complete cds
Tea_T1_Unigene_BMK.9464	--	--	--	--	--	--	--	Camellia sinensis CsGS1;2 gene for glutamine synthetase, partial cds, allele: GS1C-1320bp fragment
Tea_T1_Unigene_BMK.52415	--	--	--	--	--	--	--	Camellia sinensis CsGS1;2 gene for glutamine synthetase, partial cds, allele: GS1C-1320bp fragment
Tea_T4_Unigene_BMK.26038	--	--	--	--	--	--	--	Camellia sinensis GS1;3 gene for glutamine synthetase, partial cds, allele: GS2B-longer fragment
Tea_T4_Unigene_BMK.52385	--	--	--	--	--	--	--	Camellia sinensis GS1;3 gene for glutamine synthetase, partial cds, allele: GS2B-longer fragment
Tea_T2_Unigene_BMK.14654	--	--	--	--	--	--	--	Camellia sinensis CsGS1;2 gene for glutamine synthetase, partial cds, allele: GS1C-1320bp fragment
Tea_T2_Unigene_BMK.25576	--	--	--	--	--	--	--	Camellia sinensis CsGS1;1 mRNA for glutamine synthetase, complete cds
Tea_T2_Unigene_BMK.29226	--	--	--	--	--	--	--	Camellia sinensis clone 1 glutamine synthetase mRNA, complete cds
Tea_T2_Unigene_BMK.37511	--	--	--	--	--	--	--	Camellia sinensis CsGS1;2 gene for glutamine synthetase, partial cds, allele: GS1C-1320bp fragment
Tea_T4_Unigene_BMK.31643	--	--	--	--	--	--	--	Camellia sinensis CsGS1;2 mRNA for glutamine synthetase, complete cds
Tea_T2_Unigene_BMK.50587	--	--	--	--	--	--	--	Camellia sinensis CsGS1;1 mRNA for glutamine synthetase, complete cds
Tea_T3_Unigene_BMK.15537	--	--	--	--	--	--	--	Camellia sinensis CsGS1;2 gene for glutamine synthetase, partial cds, allele: GS1C-1320bp fragment
Tea_T1_Unigene_BMK.20858	--	--	--	--	--	--	--	Camellia sinensis CsGS1;2 gene for glutamine synthetase, partial cds, allele: GS1C-1320bp fragment
Tea_T2_Unigene_BMK.9679	--	--	--	--	--	--	--	Camellia sinensis CsGS1;2 gene for glutamine synthetase, partial cds, allele: GS1C-1320bp fragment
Tea_T2_Unigene_BMK.51741	--	--	--	--	--	--	--	Camellia sinensis CsGS1;1 mRNA for glutamine synthetase, complete cds
Tea_T1_Unigene_BMK.34056	--	--	--	--	--	--	--	Camellia sinensis CsGS1;2 gene for glutamine synthetase, partial cds, allele: GS1C-874bp fragment
Tea_T3_Unigene_BMK.23045	--	--	--	--	--	--	--	Camellia sinensis clone 1 glutamine synthetase mRNA, complete cds
Tea_T1_Unigene_BMK.37611	--	--	--	--	--	--	--	Camellia sinensis CsGS1;2 gene for glutamine synthetase, partial cds, allele: GS1C-874bp fragment
Tea_T2_Unigene_BMK.15538	--	--	--	--	--	--	--	Camellia sinensis CsGS1;2 gene for glutamine synthetase, partial cds, allele: GS1C-874bp fragment
Tea_T1_Unigene_BMK.59475	--	--	--	--	--	--	--	Camellia sinensis GS1;3 gene for glutamine synthetase, partial cds, allele: GS2B-longer fragment
Tea_T2_Unigene_BMK.19257	--	--	--	--	--	--	--	Camellia sinensis CsGS1;2 gene for glutamine synthetase, partial cds, allele: GS1C-1095bp fragment
Tea_T1_Unigene_BMK.5534	--	--	--	--	--	--	--	Camellia sinensis GS1;3 gene for glutamine synthetase, partial cds, allele: GS2B-longer fragment
Tea_T4_Unigene_BMK.16293	--	--	--	--	--	--	--	Camellia sinensis CsGS1;1 mRNA for glutamine synthetase, complete cds
Tea_T4_Unigene_BMK.64909	--	--	--	--	--	--	--	Camellia sinensis CsGS1;2 gene for glutamine synthetase, partial cds, allele: GS1C-874bp fragment
Tea_T2_Unigene_BMK.39687	--	--	--	--	--	--	--	Camellia sinensis CsGS1;2 gene for glutamine synthetase, partial cds, allele: GS1C-1320bp fragment
Tea_T1_Unigene_BMK.84445	--	--	--	--	--	--	--	Camellia sinensis CsGS1;2 gene for glutamine synthetase, partial cds, allele: GS1C-1320bp fragment
Tea_T4_Unigene_BMK.24381	--	--	--	--	--	--	--	Camellia sinensis CsGS1;1 mRNA for glutamine synthetase, complete cds
Tea_T4_Unigene_BMK.23109	--	--	--	--	--	--	--	Camellia sinensis CsGS1;2 gene for glutamine synthetase, partial cds, allele: GS1C-874bp fragment
Tea_T2_Unigene_BMK.54870	--	--	--	--	--	--	--	Camellia sinensis CsGS1;2 gene for glutamine synthetase, partial cds, allele: GS1C-874bp fragment
Tea_T2_Unigene_BMK.12423	--	--	--	--	--	--	--	Camellia sinensis CsGS1;2 gene for glutamine synthetase, partial cds, allele: GS1C-874bp fragment
Tea_T1_Unigene_BMK.10709	--	--	--	--	--	--	--	Camellia sinensis CsGS1;2 gene for glutamine synthetase, partial cds, allele: GS1C-1320bp fragment
Tea_T2_Unigene_BMK.38111	--	--	--	--	--	Uncharacterized protein OS=Glycine max (Soybean) PE=4 SV=1	PREDICTED: uncharacterized protein LOC100818788 [Glycine max]	Camellia sinensis CsGS1;1 mRNA for glutamine synthetase, complete cds
Tea_T4_Unigene_BMK.28428	--	--	--	--	--	Predicted protein GN=POPTRDRAFT_595503 OS=Populus trichocarpa (Western balsam poplar) PE=4 SV=1	predicted protein [Populus trichocarpa]	Camellia sinensis GS1;3 gene for glutamine synthetase, partial cds, allele: GS2B-longer fragment
Tea_T1_Unigene_BMK.55624	--	--	--	--	--	Uncharacterized protein OS=Glycine max (Soybean) PE=4 SV=1	PREDICTED: uncharacterized protein LOC100854745 [Vitis vinifera]	Camellia sinensis GS1;3 gene for glutamine synthetase, partial cds, allele: GS2B-longer fragment
Tea_T4_Unigene_BMK.62387	[E]	Amino acid transport and metabolism	Molecular Function: glutamate-ammonia ligase activity (GO:0004356);; Molecular Function: iron ion binding (GO:0005506);; Molecular Function: protein binding (GO:0005515);; Molecular Function: ATP binding (GO:0005524);; Cellular Component: extracellular region (GO:0005576);; Cellular Component: cytoplasm (GO:0005737);; Biological Process: glutamine biosynthetic process (GO:0006542);; Biological Pr…	--	Cytochrome P450 86A2 OS=Arabidopsis thaliana GN=CYP86A2 PE=2 SV=1	Putative uncharacterized protein GN=VITISV_037194 OS=Vitis vinifera (Grape) PE=3 SV=1	hypothetical protein VITISV_037194 [Vitis vinifera]	Camellia sinensis CsGS1;1 mRNA for glutamine synthetase, complete cds
Tea_T3_Unigene_BMK.13409	--	--	Biological Process: respiratory burst involved in defense response (GO:0002679);; Molecular Function: catalytic activity (GO:0003824);; Molecular Function: glutamate-ammonia ligase activity (GO:0004356);; Molecular Function: ATP binding (GO:0005524);; Cellular Component: cytosol (GO:0005829);; Biological Process: glutamine biosynthetic process (GO:0006542);; Biological Process: tryptophan catabol…	--	Protein fluG OS=Emericella nidulans (strain FGSC A4 / ATCC 38163 / CBS 112.46 / NRRL 194 / M139) GN=fluG PE=1 SV=1	Glutamine synthetase OS=Camellia sinensis (Tea) PE=2 SV=1	glutamine synthetase [Camellia sinensis]	Camellia sinensis clone 1 glutamine synthetase mRNA, complete cds
Tea_T2_Unigene_BMK.46515	[R]	General function prediction only	Biological Process: transition metal ion transport (GO:0000041);; Cellular Component: cytosol (GO:0005829);; Biological Process: aging (GO:0007568);; Biological Process: toxin catabolic process (GO:0009407);; Biological Process: response to water deprivation (GO:0009414);; Cellular Component: plasmodesma (GO:0009506);; Biological Process: response to wounding (GO:0009611);; Biological Process: po…	--	1-aminocyclopropane-1-carboxylate oxidase homolog 12 OS=Arabidopsis thaliana GN=At5g59540 PE=2 SV=1	Putative uncharacterized protein GN=VIT_05s0049g00430 OS=Vitis vinifera (Grape) PE=3 SV=1	PREDICTED: 1-aminocyclopropane-1-carboxylate oxidase homolog 1 [Vitis vinifera]	Camellia sinensis CsGS1;2 gene for glutamine synthetase, partial cds, allele: GS1C-1320bp fragment
Tea_T1_Unigene_BMK.71927	[E]	Amino acid transport and metabolism	Biological Process: respiratory burst involved in defense response (GO:0002679);; Molecular Function: glutamate-ammonia ligase activity (GO:0004356);; Molecular Function: ATP binding (GO:0005524);; Cellular Component: cytosol (GO:0005829);; Biological Process: glutamine biosynthetic process (GO:0006542);; Biological Process: tryptophan catabolic process (GO:0006569);; Molecular Function: microtub…	--	Protein fluG OS=Emericella nidulans (strain FGSC A4 / ATCC 38163 / CBS 112.46 / NRRL 194 / M139) GN=fluG PE=1 SV=1	Glutamine synthetase OS=Camellia sinensis (Tea) PE=2 SV=1	glutamine synthetase [Camellia sinensis]	Camellia sinensis clone 1 glutamine synthetase mRNA, complete cds
Tea_T4_Unigene_BMK.69332	--	--	Cellular Component: chloroplast (GO:0009507);; Molecular Function: organic cyclic compound binding (GO:0097159);;	--	Dentin sialophosphoprotein OS=Mus musculus GN=Dspp PE=1 SV=2	Uncharacterized protein GN=Solyc09g090290.2 OS=Solanum lycopersicum (Tomato) PE=4 SV=1	predicted protein [Populus trichocarpa]	Camellia sinensis CsGS1;2 gene for glutamine synthetase, partial cds, allele: GS1C-1320bp fragment
Tea_T2_Unigene_BMK.33094	--	--	Cellular Component: nucleus (GO:0005634);; Cellular Component: vacuole (GO:0005773);; Cellular Component: vacuolar membrane (GO:0005774);; Cellular Component: plasma membrane (GO:0005886);; Biological Process: glucose catabolic process (GO:0006007);; Biological Process: protein glycosylation (GO:0006486);; Cellular Component: chloroplast (GO:0009507);; Biological Process: cell tip growth (GO:0009…	--	Putative potassium transporter 12 OS=Arabidopsis thaliana GN=POT12 PE=1 SV=2	Putative uncharacterized protein GN=VITISV_038659 OS=Vitis vinifera (Grape) PE=4 SV=1	hypothetical protein VITISV_038659 [Vitis vinifera]	Camellia sinensis GS1;3 gene for glutamine synthetase, partial cds, allele: GS2B-shorter fragment
