# Supplementary material for: L-Theanine Content and Related Gene Expression: Novel Insights into Theanine Biosynthesis and Hydrolysis among Different Tea Plant (Camellia sinensis L.) Tissues and Cultivars
Source: Front Plant Sci. 2017 Apr 7;8:498. doi: 10.3389/fpls.2017.00498 (PMC5383724; doi:10.3389/fpls.2017.00498)
Supplement: FIGURE S1 — The bud and 1st leaf, 2nd leaf, 3rd leaf, and old leaf from three C. sinensis cultivars, ‘Yingshuang’, ‘Anjibaicha’, and ‘Huangjinya’. [file Presentation_1.ZIP › Supplementary Table 3 The annotations of selected theanine metabolic genes for qRT-PCR.xls]

## Sheet: Sheet1
The unigenes annotations of slected theanine metabolic related genes for qRT-PCR
Slected gene for qRT-PCR	#GeneID	COG_class	COG_class_annotation	GO_annotation	KEGG_annotation	Swissprot_annotation	TrEMBL_annotation	nr_annotation	nt_annotation
GS1	Tea_T4_Unigene_BMK.28374	[E]	Amino acid transport and metabolism	Molecular Function: glutamate-ammonia ligase activity (GO:0004356);; Molecular Function: ATP binding (GO:0005524);; Cellular Component: cytoplasm (GO:0005737);; Cellular Component: cytosol (GO:0005829);; Biological Process: glutamine biosynthetic process (GO:0006542);; Biological Process: nitrogen fixation (GO:0009399);; Biological Process: response to sucrose stimulus (GO:0009744);; Biological P…	K01915|0.0|vvi:100266191|GS, 1, GS1, GS1-1	Glutamine synthetase cytosolic isozyme 1 OS=Vitis vinifera GN=GS1-1 PE=2 SV=1	Glutamine synthetase GN=CsGS1;3 OS=Camellia sinensis (Tea) PE=2 SV=1	glutamine synthetase [Camellia sinensis]	Camellia sinensis CsGS1;3 mRNA for glutamine synthetase, complete cds
GS2	Tea_T2_Unigene_BMK.52923	[E]	Amino acid transport and metabolism	Molecular Function: glutamate-ammonia ligase activity (GO:0004356);; Molecular Function: ATP binding (GO:0005524);; Cellular Component: mitochondrion (GO:0005739);; Biological Process: glycolysis (GO:0006096);; Biological Process: pentose-phosphate shunt (GO:0006098);; Biological Process: glutamine biosynthetic process (GO:0006542);; Biological Process: water transport (GO:0006833);; Biological P…	K01915|0.0|pop:POPTR_725763|glutamine synthetase	Glutamine synthetase, chloroplastic OS=Daucus carota GN=GLN2 PE=2 SV=1	Glutamine synthetase GN=POPTRDRAFT_725763 OS=Populus trichocarpa (Western balsam poplar) PE=3 SV=1	predicted protein [Populus trichocarpa]	Juglans nigra glutamine synthetase precursor (plGS) mRNA, complete cds; nuclear gene for chloroplast product
GOGAT-Fe	Tea_T2_Unigene_BMK.52873	[E]	Amino acid transport and metabolism	Biological Process: transition metal ion transport (GO:0000041);; Molecular Function: glutamate synthase (NADPH) activity (GO:0004355);; Molecular Function: protein binding (GO:0005515);; Cellular Component: mitochondrion (GO:0005739);; Cellular Component: cytosol (GO:0005829);; Cellular Component: plasma membrane (GO:0005886);; Biological Process: glutamine metabolic process (GO:0006541);; Biolo…	K00284|0.0|vvi:100233082|glutamate synthase (ferredoxin)	Ferredoxin-dependent glutamate synthase 1, chloroplastic OS=Arabidopsis thaliana GN=GLU1 PE=1 SV=2	Putative uncharacterized protein GN=VIT_08s0007g05260 OS=Vitis vinifera (Grape) PE=4 SV=1	PREDICTED: ferredoxin-dependent glutamate synthase 1, chloroplastic [Vitis vinifera]	PREDICTED: Vitis vinifera glutamate synthase (ferredoxin) (LOC100233082), mRNA
GOGAT-NADH	Tea_T4_Unigene_BMK.68558	[E]	Amino acid transport and metabolism	Molecular Function: glutamate synthase (NADPH) activity (GO:0004355);; Molecular Function: sugar:hydrogen symporter activity (GO:0005351);; Molecular Function: iron ion binding (GO:0005506);; Molecular Function: protein binding (GO:0005515);; Cellular Component: mitochondrion (GO:0005739);; Cellular Component: cytosol (GO:0005829);; Cellular Component: plasma membrane (GO:0005886);; Biological Pr…	K00264|0.0|rcu:RCOM_1579610|glutamate synthase, putative (EC:1.4.1.14)	Glutamate synthase 1 [NADH], chloroplastic OS=Arabidopsis thaliana GN=GLT1 PE=1 SV=2	Putative uncharacterized protein GN=VIT_16s0098g00290 OS=Vitis vinifera (Grape) PE=4 SV=1	PREDICTED: glutamate synthase 1 [NADH], chloroplastic-like [Vitis vinifera]	PREDICTED: Vitis vinifera glutamate synthase 1 [NADH], chloroplastic-like (LOC100246868), mRNA
ALT	Tea_T4_Unigene_BMK.66138	[E]	Amino acid transport and metabolism	Biological Process: response to hypoxia (GO:0001666);; Molecular Function: L-alanine:2-oxoglutarate aminotransferase activity (GO:0004021);; Molecular Function: copper ion binding (GO:0005507);; Molecular Function: ATP binding (GO:0005524);; Cellular Component: mitochondrion (GO:0005739);; Cellular Component: mitochondrial matrix (GO:0005759);; Cellular Component: vacuole (GO:0005773);; Cellular …	K00814|0.0|vvi:100241156|hypothetical protein LOC100241156	Alanine aminotransferase 2, mitochondrial OS=Arabidopsis thaliana GN=ALAAT2 PE=2 SV=1	Putative uncharacterized protein GN=VIT_09s0002g00340 OS=Vitis vinifera (Grape) PE=4 SV=1	PREDICTED: alanine aminotransferase 2 [Vitis vinifera]	PREDICTED: Vitis vinifera alanine aminotransferase 2-like (LOC100241156), mRNA
GDH1	Tea_T1_Unigene_BMK.76899	[E]	Amino acid transport and metabolism	Molecular Function: glutamate dehydrogenase (NAD+) activity (GO:0004352);; Molecular Function: glutamate dehydrogenase [NAD(P)+] activity (GO:0004353);; Molecular Function: copper ion binding (GO:0005507);; Molecular Function: protein binding (GO:0005515);; Molecular Function: ATP binding (GO:0005524);; Cellular Component: mitochondrion (GO:0005739);; Cellular Component: mitochondrial matrix (GO:…	K00261|0.0|vvi:100250450|hypothetical protein LOC100250450	Glutamate dehydrogenase 1 OS=Arabidopsis thaliana GN=GDH1 PE=1 SV=1	Glutamate dehydrogenase GN=VIT_08s0007g07400 OS=Vitis vinifera (Grape) PE=3 SV=1	PREDICTED: glutamate dehydrogenase 1 [Vitis vinifera]	Actinidia chinensis GDH1 (GDH1) mRNA, complete cds
GDH2	Tea_T2_Unigene_BMK.12564	[E]	Amino acid transport and metabolism	Molecular Function: glutamate dehydrogenase (NAD+) activity (GO:0004352);; Molecular Function: glutamate dehydrogenase [NAD(P)+] activity (GO:0004353);; Molecular Function: copper ion binding (GO:0005507);; Molecular Function: protein binding (GO:0005515);; Molecular Function: ATP binding (GO:0005524);; Cellular Component: mitochondrion (GO:0005739);; Cellular Component: mitochondrial matrix (GO:…	K00261|0.0|pop:POPTR_575509|glutamate dehydrogenase (NAD(P)+) (EC:1.4.1.3)	Glutamate dehydrogenase A OS=Nicotiana plumbaginifolia GN=GDHA PE=2 SV=1	Glutamate dehydrogenase OS=Camellia sinensis (Tea) PE=2 SV=2	GDH2 [Camellia sinensis]	Camellia sinensis GDH2 mRNA, complete cds
GGT1	Tea_T4_Unigene_BMK.61745	[E]	Amino acid transport and metabolism	Biological Process: response to hypoxia (GO:0001666);; Biological Process: regulation of immune system process (GO:0002682);; Molecular Function: gamma-glutamyltransferase activity (GO:0003840);; Molecular Function: L-alanine:2-oxoglutarate aminotransferase activity (GO:0004021);; Molecular Function: protein binding (GO:0005515);; Cellular Component: mitochondrion (GO:0005739);; Cellular Componen…	K00681|0.0|pop:POPTR_174370|hypothetical protein	Gamma-glutamyltranspeptidase 1 OS=Schizosaccharomyces pombe (strain 972 / ATCC 24843) GN=ggt1 PE=2 SV=1	Uncharacterized protein GN=Solyc05g051780.2 OS=Solanum lycopersicum (Tomato) PE=4 SV=1	predicted protein [Populus trichocarpa]	Populus trichocarpa predicted protein, mRNA
GGT3	Tea_T2_Unigene_BMK.38431	[E]	Amino acid transport and metabolism	Biological Process: regulation of immune system process (GO:0002682);; Molecular Function: gamma-glutamyltransferase activity (GO:0003840);; Molecular Function: binding (GO:0005488);; Cellular Component: nucleus (GO:0005634);; Cellular Component: vacuole (GO:0005773);; Biological Process: glutathione biosynthetic process (GO:0006750);; Biological Process: glutathione catabolic process (GO:0006751…	K00681|0.0|vvi:100247429|hypothetical protein LOC100247429	Gamma-glutamyltranspeptidase 1 OS=Schizosaccharomyces pombe (strain 972 / ATCC 24843) GN=ggt1 PE=2 SV=1	Putative uncharacterized protein GN=VIT_11s0016g02830 OS=Vitis vinifera (Grape) PE=4 SV=1	PREDICTED: gamma-glutamyltranspeptidase 1 [Vitis vinifera]	PREDICTED: Vitis vinifera gamma-glutamyltranspeptidase 1-like (LOC100247429), mRNA
NiR	Tea_T4_Unigene_BMK.66088	[P]	Inorganic ion transport and metabolism	Cellular Component: mitochondrion (GO:0005739);; Cellular Component: cytosol (GO:0005829);; Cellular Component: chloroplast stroma (GO:0009570);; Biological Process: response to nitrate (GO:0010167);; Biological Process: nitrate transport (GO:0015706);; Cellular Component: membrane (GO:0016020);; Molecular Function: oxidoreductase activity, acting on a sulfur group of donors (GO:0016667);; Biolog…	K00366|0.0|vvi:100253671|hypothetical protein LOC100253671	Ferredoxin--nitrite reductase, chloroplastic OS=Betula pendula GN=NIR1 PE=2 SV=1	Nitrite reductase GN=nii2 OS=Nicotiana tabacum (Common tobacco) PE=2 SV=1	nitrite reductase [Nicotiana tabacum]	B.pendula mRNA for nitrite reductase
NR	Tea_T1_Unigene_BMK.80048	[R]	General function prediction only	Molecular Function: iron ion binding (GO:0005506);; Cellular Component: mitochondrion (GO:0005739);; Cellular Component: vacuole (GO:0005773);; Cellular Component: cytosol (GO:0005829);; Cellular Component: plasma membrane (GO:0005886);; Biological Process: nitric oxide biosynthetic process (GO:0006809);; Molecular Function: electron carrier activity (GO:0009055);; Biological Process: response to…	--	Nitrate reductase [NADH] OS=Petunia hybrida GN=NIA PE=2 SV=1	Nitrate reductase GN=VIT_18s0001g03910 OS=Vitis vinifera (Grape) PE=3 SV=1	PREDICTED: nitrate reductase [NADH]-like [Vitis vinifera]	PREDICTED: Vitis vinifera nitrate reductase [NADH]-like (LOC100264320), mRNA
SAMDC	Tea_T2_Unigene_BMK.35350	--	--	Molecular Function: adenosylmethionine decarboxylase activity (GO:0004014);; Cellular Component: nucleus (GO:0005634);; Biological Process: S-adenosylmethioninamine biosynthetic process (GO:0006557);; Biological Process: spermine biosynthetic process (GO:0006597);; Biological Process: spermidine biosynthetic process (GO:0008295);; Molecular Function: arginine decarboxylase activity (GO:0008792);;…	K01611|0.0|vvi:100265287|SAMDC	S-adenosylmethionine decarboxylase proenzyme OS=Ipomoea nil GN=SAMDC PE=3 SV=1	S-adenosylmethionine decarboxylase proenzyme GN=VITISV_022291 OS=Vitis vinifera (Grape) PE=3 SV=1	PREDICTED: S-adenosylmethionine decarboxylase proenzyme isoform 1 [Vitis vinifera]	PREDICTED: Vitis vinifera S-adenosyl-L-methionine decarboxylase, transcript variant 2 (SAMDC), mRNA
ADC	Tea_T4_Unigene_BMK.63973	[E]	Amino acid transport and metabolism	Cellular Component: nucleus (GO:0005634);; Biological Process: arginine catabolic process (GO:0006527);; Biological Process: protein targeting to membrane (GO:0006612);; Biological Process: response to oxidative stress (GO:0006979);; Biological Process: spermidine biosynthetic process (GO:0008295);; Molecular Function: arginine decarboxylase activity (GO:0008792);; Biological Process: response to…	K01583|0.0|vvi:100233080|ADC	Arginine decarboxylase OS=Pisum sativum PE=2 SV=1	Arginine decarboxylase OS=Camellia sinensis (Tea) PE=2 SV=1	arginine decarboxylase [Camellia sinensis]	Camellia sinensis arginine decarboxylase mRNA, complete cds
CuAO	Tea_T1_Unigene_BMK.69752	[Q]	Secondary metabolites biosynthesis, transport and catabolism	Molecular Function: copper ion binding (GO:0005507);; Cellular Component: peroxisome (GO:0005777);; Molecular Function: primary amine oxidase activity (GO:0008131);; Biological Process: amine metabolic process (GO:0009308);; Cellular Component: chloroplast (GO:0009507);; Molecular Function: oxidoreductase activity, acting on the CH-NH2 group of donors, oxygen as acceptor (GO:0016641);; Cellular C…	K00276|0.0|vvi:100267280|hypothetical protein LOC100267280	Copper methylamine oxidase OS=Arthrobacter sp. (strain P1) GN=maoII PE=1 SV=1	Putative uncharacterized protein GN=VIT_17s0000g09100 OS=Vitis vinifera (Grape) PE=3 SV=1	PREDICTED: copper methylamine oxidase-like [Vitis vinifera]	PREDICTED: Vitis vinifera copper methylamine oxidase-like (LOC100267280), mRNA
PAO	Tea_T1_Unigene_BMK.39464	[Q]	Secondary metabolites biosynthesis, transport and catabolism	Molecular Function: copper ion binding (GO:0005507);; Cellular Component: extracellular region (GO:0005576);; Biological Process: tryptophan catabolic process (GO:0006569);; Biological Process: nitric oxide biosynthetic process (GO:0006809);; Molecular Function: primary amine oxidase activity (GO:0008131);; Cellular Component: chloroplast (GO:0009507);; Biological Process: response to wounding (G…	--	Primary amine oxidase OS=Pisum sativum PE=1 SV=1	Amine oxidase GN=VIT_05s0020g03280 OS=Vitis vinifera (Grape) PE=3 SV=1	PREDICTED: primary amine oxidase [Vitis vinifera]	PREDICTED: Vitis vinifera primary amine oxidase-like (LOC100244323), mRNA
