# Supplementary material for: L-Theanine Content and Related Gene Expression: Novel Insights into Theanine Biosynthesis and Hydrolysis among Different Tea Plant (Camellia sinensis L.) Tissues and Cultivars
Source: Front Plant Sci. 2017 Apr 7;8:498. doi: 10.3389/fpls.2017.00498 (PMC5383724; doi:10.3389/fpls.2017.00498)
Supplement: FIGURE S1 — The bud and 1st leaf, 2nd leaf, 3rd leaf, and old leaf from three C. sinensis cultivars, ‘Yingshuang’, ‘Anjibaicha’, and ‘Huangjinya’. [file Presentation_1.ZIP › Supplementary Table 4 The sequence alignments of theanine metabolic related genes.xls]

## Sheet: Sheet1
The nucleotide and amino acid sequence alignments of theanine metabolic related genes among tea plant and other species
	Nucleotide sequence alignment			Amino acid sequence alignment
Theanine metabolic genes	Identity (%)	Species name	Sequence ID	Identity (%)	Species name	Sequence ID
CsGS1	85	Vitis vinifera	NM_001281246.1	91	Vitis vinifera	NP_001268175.1
	82	Glycine max	NM_001252892.2	90	Glycine max	NP_001242332.1
	83	Populus trichocarpa	XM_002318269.2	91	Populus trichocarpa	XP_002318305.1
CsGS2	85	Juglans regia	AF169795.1	88	Vitis vinifera	XP_002279497.1
	82	Glycine max	XM_014767864.1	88	Glycine max	AAF17703.1
	85	Populus trichocarpa	XM_002314389.2	90	Populus trichocarpa	XP_002314425.1
CsGOGAT-Fe	87	Vitis vinifera	XM_002267020.3	89	Vitis vinifera	XP_002267056.1
	83	Glycine max	XM_006576724.	88	Glycine max	XP_006576787.1
	85	Populus trichocarpa	XM_002308848.2	87	Populus trichocarpa	XP_002308884.2
CsGOGAT-NADH	85	Vitis vinifera	XM_019226076.1	89	Vitis vinifera	XP_010662985.1
	83	Juglans regia	XM_018995225.1	88	Gossypium raimondii	XP_012440010.1
	83	Citrus sinensis	XM_006490448.2	88	Theobroma cacao	EOY23508.1
CsALT	87	Vitis vinifera	XM_002265258.4	89	Vitis vinifera	XP_002265294.2
	82	Glycine max	NM_001250624.1	85	Glycine max	NP_001237553.1
	83	Populus trichocarpa	XM_006369021.1	90	Citrus sinensis	XP_006465804.1
CsGDH1	87	Vitis vinifera	XM_010655428.2	93	Vitis vinifera	XP_010653726.1
	83	Glycine max	NM_001249475.1	91	Glycine max	NP_001236404.1
	85	Populus trichocarpa	XM_002319126.2	91	Populus trichocarpa	XP_002325838.1
CsGDH2	89	Actinidia chinensis	EF063569.1	90	Theobroma cacao	XP_007038224.2
	83	Ricinus communis	XM_002510991.2	93	Actinidia chinensis	ABR45724.1
	83	Gossypium raimondii	XM_012615514.1	89	Gossypium raimondii	XP_012470968.1
CsGGT1	78	Juglans regia	XM_018982574.1	73	Nelumbo nucifera	XP_010261138.1
	76	Citrus sinensis	XM_006464250.2	73	Phoenix dactylifera	XP_017700228.1
	74	Lupinus angustifolius	XM_019561539.1	74	Solanum tuberosum	XP_006355534.1
CsGGT3	79	Vitis vinifera	XM_019223154.1	77	Juglans regia	XP_018846559.1
	78	Juglans regia	XM_018991014.1	74	Vitis vinifera	XP_002280190.1
	78	Citrus sinensis	XM_006475300.2	73	Populus euphratica	XP_011015455.1
CsNiR	81	Citrus sinensis	XM_006487044.2	83	Sesamum indicum	XP_011088260.1
	81	Juglans regia	XM_018954428.1	82	Populus euphratica	XP_006384408.1
	80	Theobroma cacao	XM_007042368.2	87	Morus notabilis	XP_010107937.1
CsNR	81	Vitis vinifera	XM_019226724.1	78	Vitis vinifera	NP_001268049.1
	79	Citrus sinensis	XM_006472645.2	74	Populus euphratica	XP_002307415.1
	85	Zea mays	XM_008666285.1	75	Theobroma cacao	XP_017981617.1
CsSAMDC	80	Juglans regia	XM_018978593.1	77	Juglans regia	XP_018834138.1
	78	Theobroma cacao	XM_018119205.1	77	Vitis vinifera	CAD98785.2
	78	Prunus mume	XM_016793784.1	74	Citrus sinensis	XP_015387008.1
CsADC	78	Vitis vinifera	XM_002268994.4	80	Morus notabilis	XP_010091194.1
	76	Theobroma cacao	XM_007041956.2	79	Vitis vinifera	XP_002269030.1
	77	Citrus trifoliata	HQ008237.1	78	Sesamum indicum	XP_011088497.1
CsCuAO	86	Vitis vinifera	XM_002277925.3	86	Prunus mume	XP_008239321.1
	85	Juglans regia	XM_018952637.1	86	Sesamum indicum	XP_011071936.1
	85	Theobroma cacao	XM_007036267.2	85	Ziziphus jujuba	XP_015882484.1
CsPAO	81	Populus euphratica	XM_011019930.1	80	Juglans regia	XP_018847851.1
	78	Theobroma cacao	XM_018118033.1	79	Ricinus communis	XP_002509596.1
	78	Gossypium raimondii	XM_012620518.1	80	Sesamum indicum	XP_011081127.1
