# Supplementary material for: L-Theanine Content and Related Gene Expression: Novel Insights into Theanine Biosynthesis and Hydrolysis among Different Tea Plant (Camellia sinensis L.) Tissues and Cultivars
Source: Front Plant Sci. 2017 Apr 7;8:498. doi: 10.3389/fpls.2017.00498 (PMC5383724; doi:10.3389/fpls.2017.00498)
Supplement: FIGURE S1 — The bud and 1st leaf, 2nd leaf, 3rd leaf, and old leaf from three C. sinensis cultivars, ‘Yingshuang’, ‘Anjibaicha’, and ‘Huangjinya’. [file Presentation_1.ZIP › Supplementary Table 5 RPKM values of genes involved in theanine biosynthesis pathways.xls]

## Sheet: Sheet1
The RPKM and Log2(RPKM) values of the selected theanine metabolic related genes
Gene name	Uingene ID	RPKM			Log2(RPKM)
		Chawansanhao	Ruchengmaoyecha	Anjibaicha	Chawansanhao	Ruchengmaoyecha	Anjibaicha
GS1	Tea_T4_Unigene_BMK.28374	167.093	90.3762	210.501	7.38451	6.49787	7.71769
GS2	Tea_T2_Unigene_BMK.52923	469.917	81.0359	236.157	8.87626	6.34049	7.8836
GOGAT-Fe	Tea_T2_Unigene_BMK.52873	79.8211	12.6956	45.9385	6.3187	3.66626	5.52163
GOGAT-NADH	Tea_T4_Unigene_BMK.68558	22.8836	6.89182	56.3256	4.51624	2.78488	5.81572
ALT	Tea_T4_Unigene_BMK.66138	24.907	17.0746	20.9849	4.63848	4.09378	4.39128
GDH1	Tea_T1_Unigene_BMK.76899	62.3017	17.3109	7.68977	5.9612	4.11361	2.94294
GDH2	Tea_T2_Unigene_BMK.12564	22.7935	4.92597	13.7703	4.51055	2.30041	3.78349
GGT1	Tea_T4_Unigene_BMK.61745	6.87756	8.71258	5.65716	2.7819	3.1231	2.50008
GGT3	Tea_T2_Unigene_BMK.38431	45.5194	12.55	7.14973	5.50841	3.64962	2.83789
NR	Tea_T1_Unigene_BMK.80048	27.9014	15.7171	11.1038	4.80227	3.97426	3.47298
NiR	Tea_T4_Unigene_BMK.66088	144.094	5.89123	10.218	7.17087	2.55857	3.35304
SAMDC	Tea_T2_Unigene_BMK.35350	192.248	15.191	178.176	7.58682	3.92515	7.47716
ADC	Tea_T4_Unigene_BMK.63973	85.6109	50.4097	70.3687	6.41972	5.65563	6.13686
CuAO	Tea_T1_Unigene_BMK.69752	1.99801	1.18038	5.57741	0.998566	0.239251	2.4796
PAO	Tea_T1_Unigene_BMK.39464	11.5031	6.13221	7.18069	3.52395	2.61641	2.84412
TS	Tea_T4_Unigene_BMK.53293	0.94851	0.50791	1.31317	-0.076265	-0.977354	0.39305
	Tea_T2_Unigene_BMK.49544	5.47605	2.56579	8.55006	2.45314	1.3594	3.09593
